# Supplementary material for: Alternative signal pathways underly fertilization and egg activation in a fish with contrasting modes of spawning
Source: BMC Genomics. 2023 Apr 4;24:167. doi: 10.1186/s12864-023-09244-1 (PMC10074663; doi:10.1186/s12864-023-09244-1)
Supplement: Supplementary file 1 — Supplementary Material 1 [file 12864_2023_9244_MOESM1_ESM.xlsx]

## Sheet: AE-0min-FEvsAE-30min-FE
Additional file 1: List of differentially expressed proteins between unfertilization (Un-FE), and 0 and 30 min post fertilization (0 min-FE and 30 min-FE) in semi-buoyant eggs (PE) and adhesive eggs (AE) of C. alburnus.
Protein accession	Protein description	AE-0/AE-30 Ratio	Regulated Type	AE-0/AE-30 P value	MW [kDa]	Subcellular localization	Biological Process	Cellular Component	Molecular Function	KEGG KO No.	KEGG Gene	KEGG pathway
AE_60_Cluster-2895.0	len=975 start:1 end:2922; minus strand; PREDICTED: tudor domain-containing protein 7A-like [Sinocyclocheilus grahami]	1.27623	Up	0.038522	108.43	cytoplasm				K18405
PE_O_Cluster-7693.11769	len=88 frame:-2 start:1036 end:773 gi|308323271|gb|ADO28772.1| mitochondrial cytochrome c oxidase polypeptide 7a2 [Ictalurus punctatus]	0.722716	Down	0.03914	9.8546	mitochondria		GO:0016020 membrane; GO:0043229 intracellular organelle; GO:0044429 mitochondrial part; GO:0031090 organelle membrane; GO:0005737 cytoplasm; GO:0044446 intracellular organelle part; GO:0031967 organelle envelope; GO:0044424 intracellular part; GO:0005623 cell; GO:0044455 mitochondrial membrane part; GO:0044422 organelle part; GO:0005739 mitochondrion; GO:0005746 mitochondrial respiratory chain; G…	GO:0015075 ion transmembrane transporter activity; GO:0022892 substrate-specific transporter activity; GO:0015077 monovalent inorganic cation transmembrane transporter activity; GO:0016676 oxidoreductase activity, acting on a heme group of donors, oxygen as acceptor; GO:0016675 oxidoreductase activity, acting on a heme group of donors; GO:0015078 hydrogen ion transmembrane transporter activity; G…	K02270	COX7A; cytochrome c oxidase subunit 7a	dre04260 Cardiac muscle contraction - Danio rerio (zebrafish); dre00190 Oxidative phosphorylation - Danio rerio (zebrafish);
AE_Unf_Cluster-5694.17101	len=413 start:159 end:1396; minus strand; PREDICTED: alpha-2-macroglobulin-P-like [Sinocyclocheilus grahami]	0.07142	Down	0.0033242	45.566	extracellular			GO:0030234 enzyme regulator activity; GO:0030414 peptidase inhibitor activity; GO:0061134 peptidase regulator activity; GO:0061135 endopeptidase regulator activity; GO:0004857 enzyme inhibitor activity; GO:0098772 molecular function regulator; GO:0004866 endopeptidase inhibitor activity;
PE_Unf_Cluster-4687.0	len=230 frame:2 start:2 end:691 gi|218455229|gb|ACK77297.1| glutathione S-transferase [Ctenopharyngodon idella]	1.37542	Up	0.0074572	26.016	cytoplasm			GO:0015035 protein disulfide oxidoreductase activity; GO:0016667 oxidoreductase activity, acting on a sulfur group of donors; GO:0015036 disulfide oxidoreductase activity; GO:0003824 catalytic activity; GO:0016491 oxidoreductase activity;	K13299	GSTK1; glutathione S-transferase kappa 1 [EC:2.5.1.18]	dre00480 Glutathione metabolism - Danio rerio (zebrafish); dre00982 Drug metabolism - cytochrome P450 - Danio rerio (zebrafish); dre04146 Peroxisome - Danio rerio (zebrafish); dre00980 Metabolism of xenobiotics by cytochrome P450 - Danio rerio (zebrafish);
PE_O_Cluster-7693.24351	len=218 frame:3 start:3 end:656 gi|112418812|gb|AAI22317.1| LOC565764 protein [Danio rerio]	0.756716	Down	0.0197214	24.33	cytoplasm	GO:0044763 single-organism cellular process; GO:0044699 single-organism process; GO:0007059 chromosome segregation; GO:0051301 cell division; GO:0009987 cellular process;	GO:0043229 intracellular organelle; GO:0099513 polymeric cytoskeletal fiber; GO:0005874 microtubule; GO:0043232 intracellular non-membrane-bounded organelle; GO:0044430 cytoskeletal part; GO:0000779 condensed chromosome, centromeric region; GO:0044446 intracellular organelle part; GO:0032991 macromolecular complex; GO:0099512 supramolecular fiber; GO:0044424 intracellular part; GO:0099080 supramo…	GO:0015631 tubulin binding; GO:0005515 protein binding; GO:0008092 cytoskeletal protein binding; GO:0008017 microtubule binding; GO:0005488 binding;
PE_60_Cluster-3379.13846	len=833 frame:-1 start:2720 end:222 gi|47085793|ref|NP_998234.1| T-cell immune regulator 1 [Danio rerio]>gi|28277741|gb|AAH45484.1| Zgc:55891 [Danio rerio]>gi|182889810|gb|AAI65671.1| Zgc:55891 protein [Danio rerio]	1.22966	Up	0.025043	94.44	plasma membrane	GO:0098655 cation transmembrane transport; GO:0034220 ion transmembrane transport; GO:0098660 inorganic ion transmembrane transport; GO:0090662 ATP hydrolysis coupled transmembrane transport; GO:0015988 energy coupled proton transmembrane transport, against electrochemical gradient; GO:0044699 single-organism process; GO:0006818 hydrogen transport; GO:0015992 proton transport; GO:0051234 establis…	GO:0043229 intracellular organelle; GO:0033179 proton-transporting V-type ATPase, V0 domain; GO:0016020 membrane; GO:0000220 vacuolar proton-transporting V-type ATPase, V0 domain; GO:0098588 bounding membrane of organelle; GO:0031090 organelle membrane; GO:0098796 membrane protein complex; GO:0005737 cytoplasm; GO:0044446 intracellular organelle part; GO:0032991 macromolecular complex; GO:0044424…	GO:0015075 ion transmembrane transporter activity; GO:0022892 substrate-specific transporter activity; GO:0015077 monovalent inorganic cation transmembrane transporter activity; GO:0022890 inorganic cation transmembrane transporter activity; GO:0015078 hydrogen ion transmembrane transporter activity; GO:0008324 cation transmembrane transporter activity; GO:0022891 substrate-specific transmembrane…	K02154	ATPeV0A; V-type H+-transporting ATPase subunit a	dre01100 Metabolic pathways - Danio rerio (zebrafish); dre04145 Phagosome - Danio rerio (zebrafish); dre00190 Oxidative phosphorylation - Danio rerio (zebrafish); dre04142 Lysosome - Danio rerio (zebrafish);
PE_Unf_Cluster-8245.12777	len=871 frame:-2 start:3389 end:777 gi|292619255|ref|XP_001920456.2| PREDICTED: MMS19 nucleotide excision repair protein homolog [Danio rerio]>gi|528495266|ref|XP_005156048.1| PREDICTED: MMS19 nucleotide excision repair protein homolog [Danio rerio]	0.796185	Down	0.044798	94.451	cytoplasm			GO:0005488 binding;	K15075
AE_30_Cluster-7470.15518	"len=496 frame:-3 start:1488 end:1 gi|210147448|ref|NP_001002728.2| atypical kinase ADCK3, mitochondrial [Danio rerio]>gi|765684946|sp|Q5RGU1.2|ADCK3_DANRE RecName: Full=Atypical kinase ADCK3, mitochondrial; AltName: Full=Chaperone activity of bc1 complex-like; Short=Chaperone-ABC1-like; AltName: Full=aarF domain-containing protein kinase 3; Flags: Precursor [Danio rerio]"	1.20817	Up	0.0093573	55.191	extracellular
PE_Unf_Cluster-4596.1	len=498 frame:-1 start:2328 end:835 gi|40786527|ref|NP_955464.1| endoplasmic reticulum lectin 1 precursor [Danio rerio]>gi|27881941|gb|AAH44498.1| Zgc:55819 [Danio rerio]>gi|156914763|gb|AAI52684.1| Zgc:55819 [Danio rerio]	0.707149	Down	0.045015	55.945	extracellular				K14008	ERLEC1; endoplasmic reticulum lectin 1	dre04141 Protein processing in endoplasmic reticulum - Danio rerio (zebrafish);
PE_O_Cluster-7693.20346	len=216 frame:3 start:168 end:815 gi|92097950|gb|AAI15080.1| Claudin g [Danio rerio]	1.27379	Up	0.04514	22.711	plasma membrane		GO:0016020 membrane; GO:0070160 occluding junction; GO:0030054 cell junction; GO:0044425 membrane part; GO:0031224 intrinsic component of membrane; GO:0005911 cell-cell junction; GO:0005923 bicellular tight junction; GO:0016021 integral component of membrane; GO:0043296 apical junction complex;	GO:0005198 structural molecule activity;	K06087	CLDN; claudin	dre04514 Cell adhesion molecules (CAMs) - Danio rerio (zebrafish); dre04530 Tight junction - Danio rerio (zebrafish);
AE_0_Cluster-211.14979	len=181 frame:-3 start:545 end:3 gi|122703720|dbj|BAF45139.1| rhamnose binding lectin [Tribolodon brandtii]	0.707965	Down	0.0182198	19.377	extracellular			GO:0030246 carbohydrate binding; GO:0005488 binding;	K04594
AE_0_Cluster-5608.0	len=116 frame:-2 start:623 end:276 gi|47085671|ref|NP_998168.1| S100 calcium binding protein A10b [Danio rerio]>gi|28278451|gb|AAH45941.1| S100 calcium binding protein A10b [Danio rerio]>gi|182888590|gb|AAI63954.1| S100a10b protein [Danio rerio]	0.677177	Down	0.0182598	13.053	cytoplasm			GO:0043169 cation binding; GO:0046872 metal ion binding; GO:0005509 calcium ion binding; GO:0005488 binding; GO:0043167 ion binding;	K17274
AE_Unf_Cluster-5694.826	len=1003 start:372 end:3377; minus strand; PREDICTED: alpha-mannosidase 2C1-like [Sinocyclocheilus rhinocerous]	0.716247	Down	0.04546	113.34	cytoplasm	GO:0044723 single-organism carbohydrate metabolic process; GO:0008152 metabolic process; GO:0044710 single-organism metabolic process; GO:0044281 small molecule metabolic process; GO:0005996 monosaccharide metabolic process; GO:0006013 mannose metabolic process; GO:0044699 single-organism process; GO:0005975 carbohydrate metabolic process; GO:0044238 primary metabolic process; GO:0019318 hexose m…		GO:0015923 mannosidase activity; GO:0046914 transition metal ion binding; GO:0003824 catalytic activity; GO:0005488 binding; GO:0043167 ion binding; GO:0004559 alpha-mannosidase activity; GO:0016798 hydrolase activity, acting on glycosyl bonds; GO:0043169 cation binding; GO:0046872 metal ion binding; GO:0004553 hydrolase activity, hydrolyzing O-glycosyl compounds; GO:0030246 carbohydrate binding;…	K01191	MAN2C1; alpha-mannosidase [EC:3.2.1.24]	dre00511 Other glycan degradation - Danio rerio (zebrafish);
AE_O_Cluster-4339.13801	len=161 start:101 end:583; minus strand; PREDICTED: cancer-related nucleoside-triphosphatase [Sinocyclocheilus rhinocerous]	0.643723	Down	0.0120602	17.577	cytoplasm			GO:0016787 hydrolase activity; GO:0003824 catalytic activity; GO:0042578 phosphoric ester hydrolase activity; GO:0098519 nucleotide phosphatase activity, acting on free nucleotides; GO:0016791 phosphatase activity; GO:0016788 hydrolase activity, acting on ester bonds;	K06928	NTPCR; nucleoside-triphosphatase [EC:3.6.1.15]	dre00730 Thiamine metabolism - Danio rerio (zebrafish); dre01100 Metabolic pathways - Danio rerio (zebrafish); dre00230 Purine metabolism - Danio rerio (zebrafish);
AE_30_Cluster-7470.6919	len=114 frame:2 start:1523 end:1864 gi|47086919|ref|NP_998454.1| syntaxin-binding protein 2 [Danio rerio]>gi|46329853|gb|AAH68392.1| Syntaxin binding protein 2 [Danio rerio]	0.826413	Down	0.0080387	58.145	cytoplasm,nucleus	GO:0006904 vesicle docking involved in exocytosis; GO:0016192 vesicle-mediated transport; GO:0044763 single-organism cellular process; GO:0044699 single-organism process; GO:0048278 vesicle docking; GO:0022406 membrane docking; GO:0051234 establishment of localization; GO:0006810 transport; GO:1902578 single-organism localization; GO:0032940 secretion by cell; GO:0051179 localization; GO:0009987 …			K15300
PE_Unf_Cluster-8245.15044	len=246 start:274 end:1010; minus strand; PREDICTED: transmembrane protein 51-like [Sinocyclocheilus rhinocerous]	0.530612	Down	0.0198636	25.978	plasma membrane
AE_60_Cluster-11526.15124	len=368 start:1 end:1105; minus strand; PREDICTED: transcriptional regulator DEF1-like [Sinocyclocheilus rhinocerous]	7.47868	Up	0.025656	38.851	extracellular
PE_O_Cluster-7693.24297	len=659 frame:3 start:3 end:1979 gi|158254051|gb|AAI54208.1| Choroideremia [Danio rerio]	0.792019	Down	0.004579	73.313	nucleus	GO:0050794 regulation of cellular process; GO:0044700 single organism signaling; GO:0046907 intracellular transport; GO:0018344 protein geranylgeranylation; GO:0044267 cellular protein metabolic process; GO:0044699 single-organism process; GO:0050896 response to stimulus; GO:0044237 cellular metabolic process; GO:0097354 prenylation; GO:0015031 protein transport; GO:0071704 organic substance meta…	GO:1902494 catalytic complex; GO:0044464 cell part; GO:0005622 intracellular; GO:0005737 cytoplasm; GO:0032991 macromolecular complex; GO:0044424 intracellular part; GO:1990234 transferase complex; GO:0005623 cell; GO:0005968 Rab-protein geranylgeranyltransferase complex; GO:0044444 cytoplasmic part;	GO:0030234 enzyme regulator activity; GO:0003824 catalytic activity; GO:0005092 GDP-dissociation inhibitor activity; GO:0060589 nucleoside-triphosphatase regulator activity; GO:0030695 GTPase regulator activity; GO:0098772 molecular function regulator; GO:0016491 oxidoreductase activity;
PE_60_Cluster-3379.2566	"len=522 frame:2 start:2 end:1567 gi|831278350|ref|XP_012670095.1| PREDICTED: fumarate hydratase, mitochondrial [Clupea harengus]"	0.17172	Down	0.0146392	55.681	mitochondria	GO:0043648 dicarboxylic acid metabolic process; GO:0072350 tricarboxylic acid metabolic process; GO:0055114 oxidation-reduction process; GO:0044281 small molecule metabolic process; GO:0044763 single-organism cellular process; GO:0006099 tricarboxylic acid cycle; GO:0044699 single-organism process; GO:0044238 primary metabolic process; GO:0045333 cellular respiration; GO:0044237 cellular metaboli…	GO:0044464 cell part; GO:0005622 intracellular; GO:0005737 cytoplasm; GO:0032991 macromolecular complex; GO:0044424 intracellular part; GO:0043234 protein complex; GO:0005623 cell; GO:0045239 tricarboxylic acid cycle enzyme complex; GO:0044444 cytoplasmic part;	GO:0016829 lyase activity; GO:0016836 hydro-lyase activity; GO:0003824 catalytic activity; GO:0004333 fumarate hydratase activity; GO:0016835 carbon-oxygen lyase activity;	K01679	E4.2.1.2B; fumarate hydratase, class II [EC:4.2.1.2]	dre01200 Carbon metabolism - Danio rerio (zebrafish); dre01100 Metabolic pathways - Danio rerio (zebrafish); dre00620 Pyruvate metabolism - Danio rerio (zebrafish); dre00020 Citrate cycle (TCA cycle) - Danio rerio (zebrafish);
AE_0_Cluster-211.9432	len=253 frame:-3 start:1278 end:520 gi|831272863|ref|XP_012676770.1| PREDICTED: triosephosphate isomerase [Clupea harengus]	1.26327	Up	0.00180336	27.113	cytoplasm	GO:0006757 ATP generation from ADP; GO:0009116 nucleoside metabolic process; GO:0042278 purine nucleoside metabolic process; GO:0006165 nucleoside diphosphate phosphorylation; GO:0046031 ADP metabolic process; GO:0019362 pyridine nucleotide metabolic process; GO:0006096 glycolytic process; GO:0009167 purine ribonucleoside monophosphate metabolic process; GO:0009117 nucleotide metabolic process; G…		GO:0016853 isomerase activity; GO:0016860 intramolecular oxidoreductase activity; GO:0004807 triose-phosphate isomerase activity; GO:0003824 catalytic activity; GO:0016861 intramolecular oxidoreductase activity, interconverting aldoses and ketoses;	K01803	TPI; triosephosphate isomerase (TIM) [EC:5.3.1.1]	dre00010 Glycolysis / Gluconeogenesis - Danio rerio (zebrafish); dre01230 Biosynthesis of amino acids - Danio rerio (zebrafish); dre01200 Carbon metabolism - Danio rerio (zebrafish); dre01100 Metabolic pathways - Danio rerio (zebrafish); dre00562 Inositol phosphate metabolism - Danio rerio (zebrafish); dre00051 Fructose and mannose metabolism - Danio rerio (zebrafish);
AE_60_Cluster-11526.11556	len=101 frame:1 start:1 end:303 gi|66773106|ref|NP_001019591.1| NADH dehydrogenase [ubiquinone] 1 alpha subcomplex subunit 2 [Danio rerio]>gi|66267534|gb|AAH95772.1| Zgc:112340 [Danio rerio]>gi|182889660|gb|AAI65480.1| Zgc:112340 protein [Danio rerio]	0.415519	Down	0.023537	11	mitochondria				K03946	NDUFA2; NADH dehydrogenase (ubiquinone) 1 alpha subcomplex subunit 2	dre01100 Metabolic pathways - Danio rerio (zebrafish); dre00190 Oxidative phosphorylation - Danio rerio (zebrafish);
PE_Unf_Cluster-8245.8680	len=611 frame:-3 start:2598 end:766 gi|68367280|ref|XP_683907.1| PREDICTED: sphingomyelin phosphodiesterase [Danio rerio]	1.23309	Up	0.00161957	69.614	extracellular	GO:0006685 sphingomyelin catabolic process; GO:0046434 organophosphate catabolic process; GO:0006643 membrane lipid metabolic process; GO:0097164 ammonium ion metabolic process; GO:0044699 single-organism process; GO:0044255 cellular lipid metabolic process; GO:0044237 cellular metabolic process; GO:0006796 phosphate-containing compound metabolic process; GO:0071704 organic substance metabolic pr…		GO:0004620 phospholipase activity; GO:0008081 phosphoric diester hydrolase activity; GO:0016787 hydrolase activity; GO:0004767 sphingomyelin phosphodiesterase activity; GO:0016298 lipase activity; GO:0042578 phosphoric ester hydrolase activity; GO:0003824 catalytic activity; GO:0016788 hydrolase activity, acting on ester bonds;	K12350	SMPD1; sphingomyelin phosphodiesterase [EC:3.1.4.12]	dre01100 Metabolic pathways - Danio rerio (zebrafish); dre00600 Sphingolipid metabolism - Danio rerio (zebrafish); dre04217 Necroptosis - Danio rerio (zebrafish); dre04142 Lysosome - Danio rerio (zebrafish);
AE_60_Cluster-11526.18582	len=400 frame:3 start:24 end:1223 gi|157422955|gb|AAI53435.1| Asah1a protein [Danio rerio]	1.70382	Up	0.0092989	45.661	extracellular	GO:0044699 single-organism process; GO:0008152 metabolic process; GO:0044238 primary metabolic process; GO:0044710 single-organism metabolic process; GO:0006629 lipid metabolic process; GO:0071704 organic substance metabolic process;	GO:0043226 organelle; GO:0043231 intracellular membrane-bounded organelle; GO:0043229 intracellular organelle; GO:0044464 cell part; GO:0005622 intracellular; GO:0005764 lysosome; GO:0005737 cytoplasm; GO:0005773 vacuole; GO:0044424 intracellular part; GO:0005623 cell; GO:0043227 membrane-bounded organelle; GO:0044444 cytoplasmic part; GO:0000323 lytic vacuole;		K12348	ASAH1; acid ceramidase [EC:3.5.1.23]	dre01100 Metabolic pathways - Danio rerio (zebrafish); dre00600 Sphingolipid metabolism - Danio rerio (zebrafish); dre04142 Lysosome - Danio rerio (zebrafish);
AE_O_Cluster-4339.10244	"len=90 start:168 end:436; minus strand; hypothetical protein cypCar_00039011, partial [Cyprinus carpio]"	1.5785	Up	0.049105	9.6604	extracellular		GO:0005576 extracellular region;	GO:0098772 molecular function regulator; GO:0030234 enzyme regulator activity; GO:0004857 enzyme inhibitor activity; GO:0030414 peptidase inhibitor activity; GO:0061134 peptidase regulator activity;
PE_Unf_Cluster-8245.2834	len=299 frame:3 start:63 end:959 gi|820128471|gb|KKX05081.1| alpha-soluble NSF attachment protein-like isoform X2 [Scleropages formosus]	0.781843	Down	0.0125408	33.607	cytoplasm	GO:0045184 establishment of protein localization; GO:0006810 transport; GO:0046907 intracellular transport; GO:0070727 cellular macromolecule localization; GO:0051649 establishment of localization in cell; GO:0006886 intracellular protein transport; GO:0071702 organic substance transport; GO:0008104 protein localization; GO:0033036 macromolecule localization; GO:0034613 cellular protein localizat…		GO:0005515 protein binding; GO:0005488 binding;	K15296
PE_30_Cluster-8188.11528	len=701 frame:2 start:2 end:2104 gi|528484311|ref|XP_697184.5| PREDICTED: elongation factor Tu GTP-binding domain-containing protein 1 isoform X1 [Danio rerio]	1.30131	Up	0.00092156	77.619	nucleus			GO:1901265 nucleoside phosphate binding; GO:0001882 nucleoside binding; GO:0043167 ion binding; GO:0000166 nucleotide binding; GO:0097159 organic cyclic compound binding; GO:1901363 heterocyclic compound binding; GO:0032549 ribonucleoside binding; GO:0097367 carbohydrate derivative binding; GO:0032553 ribonucleotide binding; GO:0005488 binding; GO:0032550 purine ribonucleoside binding; GO:0043168…	K14536	RIA1; ribosome assembly protein 1 [EC:3.6.5.-]	dre03008 Ribosome biogenesis in eukaryotes - Danio rerio (zebrafish);
AE_O_Cluster-4339.15428	len=665 frame:3 start:147 end:2141 gi|156914749|gb|AAI52674.1| Transmembrane 9 superfamily member 2 [Danio rerio]	0.778808	Down	0.020059	75.914	plasma membrane		GO:0031224 intrinsic component of membrane; GO:0016020 membrane; GO:0016021 integral component of membrane; GO:0044425 membrane part;		K17086
PE_60_Cluster-5183.0	len=58 frame:-3 start:174 end:1 gi|281348778|gb|EFB24362.1| hypothetical protein PANDA_011313 [Ailuropoda melanoleuca]	2.14146	Up	0.0049824	6.132	nucleus
PE_Unf_Cluster-8245.12215	len=390 frame:-1 start:2398 end:1229 gi|32401412|ref|NP_861429.1| annexin A4 [Danio rerio]>gi|27762268|gb|AAO20272.1| annexin 4 [Danio rerio]>gi|32451741|gb|AAH54622.1| Annexin A4 [Danio rerio]>gi|157423083|gb|AAI53610.1| Anxa4 protein [Danio rerio]	1.35301	Up	0.0147162	36.198	extracellular
PE_O_Cluster-7693.4527	len=159 start:359 end:834; minus strand; PREDICTED: smoothelin-like [Cyprinus carpio]	1.52326	Up	0.0198226	17.098	cytoplasm
AE_Unf_Cluster-5694.18455	len=88 frame:-2 start:266 end:3 gi|122703720|dbj|BAF45139.1| rhamnose binding lectin [Tribolodon brandtii]	0.634644	Down	0.00022404	9.3635	extracellular			GO:0030246 carbohydrate binding; GO:0005488 binding;
PE_O_Cluster-7693.19746	len=178 frame:2 start:365 end:898 gi|528509711|ref|XP_005173826.1| PREDICTED: chromobox protein homolog 3 isoform X1 [Danio rerio]	0.72817	Down	0.01076	20.397	nucleus		GO:0043226 organelle; GO:0043231 intracellular membrane-bounded organelle; GO:0043229 intracellular organelle; GO:0005634 nucleus; GO:0044464 cell part; GO:0005622 intracellular; GO:0044424 intracellular part; GO:0043227 membrane-bounded organelle; GO:0005623 cell;		K11586
PE_O_Cluster-7693.18255	"len=417 frame:1 start:1 end:1251 gi|348527152|ref|XP_003451083.1| PREDICTED: 3-ketoacyl-CoA thiolase, mitochondrial-like [Oreochromis niloticus]"	0.829771	Down	0.0052216	43.508	mitochondria	GO:0008152 metabolic process;		GO:0016746 transferase activity, transferring acyl groups; GO:0016747 transferase activity, transferring acyl groups other than amino-acyl groups; GO:0016740 transferase activity; GO:0003824 catalytic activity;	K07508	ACAA2; acetyl-CoA acyltransferase 2 [EC:2.3.1.16]	dre01100 Metabolic pathways - Danio rerio (zebrafish); dre00062 Fatty acid elongation - Danio rerio (zebrafish); dre01212 Fatty acid metabolism - Danio rerio (zebrafish); dre00071 Fatty acid degradation - Danio rerio (zebrafish); dre00280 Valine, leucine and isoleucine degradation - Danio rerio (zebrafish);
PE_60_Cluster-3379.16682	len=690 frame:1 start:358 end:2427 gi|28277905|gb|AAH45980.1| THO complex 5 [Danio rerio]	1.45589	Up	0.047124	78.232	nucleus				K13174	THOC5; THO complex subunit 5	dre03013 RNA transport - Danio rerio (zebrafish);
AE_Unf_Cluster-5694.12561	len=608 frame:1 start:112 end:1935 gi|156231016|ref|NP_001035093.2| retinol saturase-like precursor [Danio rerio]	10.5466	Up	6.14e-05	68.792	endoplasmic reticulum	GO:0044699 single-organism process; GO:0008152 metabolic process; GO:0055114 oxidation-reduction process; GO:0044710 single-organism metabolic process;		GO:0003824 catalytic activity; GO:0016491 oxidoreductase activity;	K09516	RETSAT; all-trans-retinol 13,14-reductase [EC:1.3.99.23]	dre00830 Retinol metabolism - Danio rerio (zebrafish);
AE_O_Cluster-4339.10424	"len=119 frame:2 start:164 end:520 gi|152012862|gb|AAI50462.1| DnaJ (Hsp40) homolog, subfamily C, member 19 [Danio rerio]"	1.27298	Up	0.00173738	12.871	extracellular				K09539
AE_30_Cluster-7470.1181	len=90 start:52 end:319; minus strand; not Function	1.66581	Up	0.0056638	10.048	plasma membrane	GO:0044699 single-organism process; GO:0008152 metabolic process; GO:0055114 oxidation-reduction process; GO:0044710 single-organism metabolic process;		GO:0050136 NADH dehydrogenase (quinone) activity; GO:0016651 oxidoreductase activity, acting on NAD(P)H; GO:0003954 NADH dehydrogenase activity; GO:0003824 catalytic activity; GO:0016655 oxidoreductase activity, acting on NAD(P)H, quinone or similar compound as acceptor; GO:0008137 NADH dehydrogenase (ubiquinone) activity; GO:0016491 oxidoreductase activity;
AE_Unf_Cluster-5694.6963	len=808 frame:1 start:223 end:2646 gi|840086229|ref|NP_001038313.2| rho guanine nucleotide exchange factor 1 [Danio rerio]	1.28428	Up	0.047458	91.071	cytoplasm	GO:0044700 single organism signaling; GO:0050794 regulation of cellular process; GO:0051716 cellular response to stimulus; GO:1902531 regulation of intracellular signal transduction; GO:0035556 intracellular signal transduction; GO:0023051 regulation of signaling; GO:0044699 single-organism process; GO:0046578 regulation of Ras protein signal transduction; GO:0023052 signaling; GO:0050896 respons…	GO:0044424 intracellular part; GO:0005623 cell; GO:0044464 cell part; GO:0005622 intracellular; GO:0005737 cytoplasm;	GO:0005088 Ras guanyl-nucleotide exchange factor activity; GO:0098772 molecular function regulator; GO:0005085 guanyl-nucleotide exchange factor activity; GO:0005089 Rho guanyl-nucleotide exchange factor activity;	K12330	ARHGEF1; Rho guanine nucleotide exchange factor 1	dre04270 Vascular smooth muscle contraction - Danio rerio (zebrafish); dre04810 Regulation of actin cytoskeleton - Danio rerio (zebrafish);
AE_30_Cluster-4207.0	len=279 start:163 end:1000; minus strand; hypothetical protein cypCar_00011491 [Cyprinus carpio]	1.50068	Up	0.0145162	31.12	cytoplasm	GO:0044699 single-organism process; GO:0008152 metabolic process; GO:0055114 oxidation-reduction process; GO:0044710 single-organism metabolic process;		GO:0003824 catalytic activity; GO:0016491 oxidoreductase activity;
PE_30_Cluster-8188.4396	"len=810 frame:3 start:3 end:2432 gi|542213796|ref|XP_005447730.1| PREDICTED: probable threonine--tRNA ligase 2, cytoplasmic-like isoform X2 [Oreochromis niloticus]"	1.20667	Up	0.035821	93.298	cytoplasm	GO:0006518 peptide metabolic process; GO:0006725 cellular aromatic compound metabolic process; GO:0044267 cellular protein metabolic process; GO:0044699 single-organism process; GO:0009058 biosynthetic process; GO:1901566 organonitrogen compound biosynthetic process; GO:0043039 tRNA aminoacylation; GO:0044237 cellular metabolic process; GO:0006435 threonyl-tRNA aminoacylation; GO:0071704 organic …	GO:0044424 intracellular part; GO:0005623 cell; GO:0044464 cell part; GO:0005622 intracellular; GO:0005737 cytoplasm;	GO:0016876 ligase activity, forming aminoacyl-tRNA and related compounds; GO:0005524 ATP binding; GO:0004829 threonine-tRNA ligase activity; GO:1901265 nucleoside phosphate binding; GO:0016875 ligase activity, forming carbon-oxygen bonds; GO:0001882 nucleoside binding; GO:0043167 ion binding; GO:0016874 ligase activity; GO:0000166 nucleotide binding; GO:0097159 organic cyclic compound binding; GO…	K01868	TARS; threonyl-tRNA synthetase [EC:6.1.1.3]	dre00970 Aminoacyl-tRNA biosynthesis - Danio rerio (zebrafish);
AE_30_Cluster-10476.0	"len=134 frame:-2 start:546 end:145 gi|68366320|ref|XP_696647.1| PREDICTED: 39S ribosomal protein L42, mitochondrial [Danio rerio]"	0.818924	Down	0.02224	15.3	mitochondria				K17423
AE_O_Cluster-4339.26144	"len=710 frame:1 start:1 end:2130 gi|118150428|ref|NP_001071193.1| acid trehalase-like protein 1 [Danio rerio]>gi|182627577|sp|A0JMP0.1|ATHL1_DANRE RecName: Full=Acid trehalase-like protein 1 [Danio rerio]>gi|116487970|gb|AAI25952.1| ATH1, acid trehalase-like 1 (yeast) [Danio rerio]"	1.308	Up	0.0035037	79.004	cytoplasm	GO:0008152 metabolic process; GO:0005975 carbohydrate metabolic process; GO:0044238 primary metabolic process; GO:0071704 organic substance metabolic process;		GO:0003824 catalytic activity;	K22078
PE_O_Cluster-7693.20032	len=571 frame:-2 start:2105 end:393 gi|131888018|ref|NP_001076460.1| uncharacterized protein LOC100009622 precursor [Danio rerio]>gi|124481657|gb|AAI33140.1| Zgc:158619 protein [Danio rerio]	0.497897	Down	0.0026039	64.251	extracellular
PE_Unf_Cluster-8245.10930	len=212 frame:2 start:2 end:637 gi|52219464|gb|AAU29515.1| natural killer cell enhancing factor [Ictalurus punctatus]	0.67854	Down	0.0022623	23.65	cytoplasm	GO:0050794 regulation of cellular process; GO:0042592 homeostatic process; GO:0065008 regulation of biological quality; GO:0008152 metabolic process; GO:0050789 regulation of biological process; GO:0055114 oxidation-reduction process; GO:0044710 single-organism metabolic process; GO:0045454 cell redox homeostasis; GO:0044763 single-organism cellular process; GO:0019725 cellular homeostasis; GO:00…		GO:0016209 antioxidant activity; GO:0003824 catalytic activity; GO:0051920 peroxiredoxin activity; GO:0016684 oxidoreductase activity, acting on peroxide as acceptor; GO:0016491 oxidoreductase activity;	K13279	PRDX1; peroxiredoxin 1 [EC:1.11.1.15]	dre04146 Peroxisome - Danio rerio (zebrafish);
PE_0_Cluster-22783.1	len=89 start:1 end:264; minus strand; hypothetical protein cypCar_00034846 [Cyprinus carpio]	0.820297	Down	0.0056429	9.2097	extracellular				K17782
PE_0_Cluster-13452.2	len=214 frame:3 start:6 end:647 gi|125832422|ref|XP_692770.2| PREDICTED: calcineurin subunit B type 1 isoform X2 [Danio rerio]	1.23833	Up	0.049681	24.333	extracellular			GO:0043169 cation binding; GO:0046872 metal ion binding; GO:0005509 calcium ion binding; GO:0005488 binding; GO:0043167 ion binding;	K06268	PPP3R; serine/threonine-protein phosphatase 2B regulatory subunit	dre04625 C-type lectin receptor signaling pathway - Danio rerio (zebrafish); dre04310 Wnt signaling pathway - Danio rerio (zebrafish); dre04020 Calcium signaling pathway - Danio rerio (zebrafish); dre04218 Cellular senescence - Danio rerio (zebrafish); dre04010 MAPK signaling pathway - Danio rerio (zebrafish); dre04114 Oocyte meiosis - Danio rerio (zebrafish); dre04370 VEGF signaling pathway - Da…
PE_O_Cluster-7693.12403	len=563 start:363 end:2051; minus strand; PREDICTED: chloride channel CLIC-like protein 1 isoform X2 [Sinocyclocheilus anshuiensis]	1.2365	Up	0.033819	63.598	plasma membrane				K22188
PE_0_Cluster-24546.0	"len=494 frame:1 start:1 end:1482 gi|597768119|ref|XP_007247897.1| PREDICTED: serine hydroxymethyltransferase, cytosolic [Astyanax mexicanus]"	1.62743	Up	0.042976	54.665	cytoplasm	GO:0044281 small molecule metabolic process; GO:0044763 single-organism cellular process; GO:0006807 nitrogen compound metabolic process; GO:0044699 single-organism process; GO:0044238 primary metabolic process; GO:0006544 glycine metabolic process; GO:1901605 alpha-amino acid metabolic process; GO:0044237 cellular metabolic process; GO:0071704 organic substance metabolic process; GO:0008152 meta…		GO:0097159 organic cyclic compound binding; GO:1901363 heterocyclic compound binding; GO:0003824 catalytic activity; GO:0005488 binding; GO:0043167 ion binding; GO:0004372 glycine hydroxymethyltransferase activity; GO:0016741 transferase activity, transferring one-carbon groups; GO:0043168 anion binding; GO:0016742 hydroxymethyl-, formyl- and related transferase activity; GO:0048037 cofactor bind…	K00600	glyA; glycine hydroxymethyltransferase [EC:2.1.2.1]	dre00670 One carbon pool by folate - Danio rerio (zebrafish); dre01230 Biosynthesis of amino acids - Danio rerio (zebrafish); dre01200 Carbon metabolism - Danio rerio (zebrafish); dre01100 Metabolic pathways - Danio rerio (zebrafish); dre00260 Glycine, serine and threonine metabolism - Danio rerio (zebrafish); dre00630 Glyoxylate and dicarboxylate metabolism - Danio rerio (zebrafish);
PE_0_Cluster-23929.0	len=437 frame:3 start:12 end:1322 gi|642105693|emb|CDQ73958.1| unnamed protein product [Oncorhynchus mykiss]	1.98278	Up	0.0049792	48.453	cytoplasm	GO:0009165 nucleotide biosynthetic process; GO:0009167 purine ribonucleoside monophosphate metabolic process; GO:0006725 cellular aromatic compound metabolic process; GO:0009259 ribonucleotide metabolic process; GO:0009117 nucleotide metabolic process; GO:0044699 single-organism process; GO:0009058 biosynthetic process; GO:0009156 ribonucleoside monophosphate biosynthetic process; GO:1901566 orga…		GO:0005524 ATP binding; GO:1901265 nucleoside phosphate binding; GO:0001882 nucleoside binding; GO:0043167 ion binding; GO:0016874 ligase activity; GO:0000166 nucleotide binding; GO:0016881 acid-amino acid ligase activity; GO:0016879 ligase activity, forming carbon-nitrogen bonds; GO:0097159 organic cyclic compound binding; GO:1901363 heterocyclic compound binding; GO:0032549 ribonucleoside bindi…	K01587	PAICS; phosphoribosylaminoimidazole carboxylase / phosphoribosylaminoimidazole-succinocarboxamide synthase [EC:4.1.1.21 6.3.2.6]	dre01100 Metabolic pathways - Danio rerio (zebrafish); dre00230 Purine metabolism - Danio rerio (zebrafish);
PE_O_Cluster-7693.22990	"len=130 frame:2 start:1850 end:2239 gi|292609692|ref|XP_682732.4| PREDICTED: probable cysteine--tRNA ligase, mitochondrial isoform X1 [Danio rerio]"	1.39406	Up	0.0182243	54.323	mitochondria	GO:0006518 peptide metabolic process; GO:0006725 cellular aromatic compound metabolic process; GO:0044267 cellular protein metabolic process; GO:0044699 single-organism process; GO:0009058 biosynthetic process; GO:1901566 organonitrogen compound biosynthetic process; GO:0043039 tRNA aminoacylation; GO:0044237 cellular metabolic process; GO:0071704 organic substance metabolic process; GO:0008152 m…		GO:0016876 ligase activity, forming aminoacyl-tRNA and related compounds; GO:0005524 ATP binding; GO:1901265 nucleoside phosphate binding; GO:0016875 ligase activity, forming carbon-oxygen bonds; GO:0016874 ligase activity; GO:0001882 nucleoside binding; GO:0043167 ion binding; GO:0000166 nucleotide binding; GO:0097159 organic cyclic compound binding; GO:1901363 heterocyclic compound binding; GO:…
AE_O_Cluster-4339.19697	len=1092 start:148 end:3422; minus strand; PREDICTED: uncharacterized protein LOC107731918 [Sinocyclocheilus rhinocerous]	1.47963	Up	0.0143242	120.64	nucleus
AE_60_Cluster-11526.7303	len=409 frame:1 start:43 end:1269 gi|167621480|ref|NP_001108031.1| plasminogen activator inhibitor 1 precursor [Danio rerio]>gi|159155234|gb|AAI54798.1| Si:ch211-138a11.1 protein [Danio rerio]	0.446088	Down	0.032637	45.78	extracellular				K03982	SERPINE1; plasminogen activator inhibitor 1	dre04115 p53 signaling pathway - Danio rerio (zebrafish); dre04933 AGE-RAGE signaling pathway in diabetic complications - Danio rerio (zebrafish); dre04218 Cellular senescence - Danio rerio (zebrafish); dre04371 Apelin signaling pathway - Danio rerio (zebrafish);
PE_O_Cluster-7693.9391	len=74 frame:-3 start:856 end:635 gi|688576250|ref|XP_009304096.1| PREDICTED: UPF0449 protein C19orf25 homolog [Danio rerio]	0.826087	Down	0.039259	9.0891	mitochondria
AE_O_Cluster-4339.18051	len=366 frame:-1 start:1145 end:48 gi|528511653|ref|XP_005160715.1| PREDICTED: zona pellucida glycoprotein 3a isoform X1 [Danio rerio]	2.47202	Up	0.042858	40.258	cytoplasm,nucleus				K19928
AE_60_Cluster-9998.0	len=171 start:22 end:533; minus strand; PREDICTED: ropporin-1-like protein isoform X1 [Sinocyclocheilus grahami]	0.56507	Down	0.049019	18.876	cytoplasm
AE_60_Cluster-2737.0	len=571 frame:-1 start:1847 end:135 gi|131888018|ref|NP_001076460.1| uncharacterized protein LOC100009622 precursor [Danio rerio]>gi|124481657|gb|AAI33140.1| Zgc:158619 protein [Danio rerio]	3.75386	Up	0.027419	64.307	extracellular
PE_O_Cluster-8660.0	len=430 start:1 end:1287; minus strand; PREDICTED: LOW QUALITY PROTEIN: collagen alpha-1(XII) chain-like [Cyprinus carpio]	0.716679	Down	0.028285	46.774	cytoplasm			GO:0005515 protein binding; GO:0005488 binding;	K08132
PE_O_Cluster-7693.217	len=501 frame:3 start:51 end:1553 gi|597803021|ref|XP_007242808.1| PREDICTED: fibrinogen beta chain [Astyanax mexicanus]	1.25165	Up	0.034136	56.056	cytoplasm	GO:0050794 regulation of cellular process; GO:0044700 single organism signaling; GO:0044085 cellular component biogenesis; GO:0044707 single-multicellular organism process; GO:0016043 cellular component organization; GO:0065008 regulation of biological quality; GO:0007596 blood coagulation; GO:0044699 single-organism process; GO:0050896 response to stimulus; GO:0007599 hemostasis; GO:0009611 resp…	GO:0032991 macromolecular complex; GO:0005577 fibrinogen complex; GO:0044421 extracellular region part; GO:0005615 extracellular space; GO:0043234 protein complex; GO:0005576 extracellular region;	GO:0005515 protein binding; GO:0060090 binding, bridging; GO:0030674 protein binding, bridging; GO:0005102 receptor binding; GO:0005488 binding;	K03904
AE_0_Cluster-13880.0	"len=302 start:254 end:1159; minus strand; hypothetical protein cypCar_00021366, partial [Cyprinus carpio]"	1.24586	Up	0.025805	33.098	mitochondria	GO:0006725 cellular aromatic compound metabolic process; GO:0046434 organophosphate catabolic process; GO:0009117 nucleotide metabolic process; GO:0044699 single-organism process; GO:0009262 deoxyribonucleotide metabolic process; GO:0044237 cellular metabolic process; GO:0006796 phosphate-containing compound metabolic process; GO:0071704 organic substance metabolic process; GO:0044270 cellular ni…	GO:0044424 intracellular part; GO:0005623 cell; GO:0044464 cell part; GO:0005622 intracellular; GO:0005737 cytoplasm;	GO:0016829 lyase activity; GO:0004139 deoxyribose-phosphate aldolase activity; GO:0016832 aldehyde-lyase activity; GO:0003824 catalytic activity; GO:0016830 carbon-carbon lyase activity;	K01619	deoC; deoxyribose-phosphate aldolase [EC:4.1.2.4]	dre00030 Pentose phosphate pathway - Danio rerio (zebrafish);
PE_O_Cluster-7693.20401	len=256 start:1 end:766; minus strand; zona pellucida 3 [Gobiocypris rarus]	2.59364	Up	0.027601	27.662	extracellular
PE_O_Cluster-7693.33311	len=543 frame:1 start:1 end:1629 gi|597764538|ref|XP_007246189.1| PREDICTED: nidogen-1 [Astyanax mexicanus]	2.00457	Up	0.0190764	59.372	cytoplasm,nucleus			GO:0043169 cation binding; GO:0046872 metal ion binding; GO:0005515 protein binding; GO:0005509 calcium ion binding; GO:0005488 binding; GO:0043167 ion binding;	K06826
PE_O_Cluster-7693.27176	len=300 frame:-1 start:1284 end:385 gi|122703722|dbj|BAF45140.1| rhamnose binding lectin [Tribolodon brandtii]	1.24494	Up	0.025	32.596	cytoplasm,nucleus			GO:0030246 carbohydrate binding; GO:0005488 binding;
PE_Unf_Cluster-8245.4009	len=421 frame:3 start:3 end:1265 gi|61651828|ref|NP_001013355.1| lysosomal acid phosphatase precursor [Danio rerio]>gi|60416189|gb|AAH90765.1| Zgc:113200 [Danio rerio]>gi|182890036|gb|AAI65193.1| Zgc:113200 protein [Danio rerio]	1.27553	Up	0.00178037	47.722	cytoplasm			GO:0016787 hydrolase activity; GO:0003993 acid phosphatase activity; GO:0003824 catalytic activity; GO:0042578 phosphoric ester hydrolase activity; GO:0016791 phosphatase activity; GO:0016788 hydrolase activity, acting on ester bonds;	K14410	ACP2; lysosomal acid phosphatase [EC:3.1.3.2]	dre00740 Riboflavin metabolism - Danio rerio (zebrafish); dre01100 Metabolic pathways - Danio rerio (zebrafish); dre04142 Lysosome - Danio rerio (zebrafish);
AE_30_Cluster-7470.6992	"len=138 start:1 end:411; minus strand; PREDICTED: alpha-2-macroglobulin-like, partial [Cyprinus carpio]"	13.5363	Up	0.0132993	14.941	cytoplasm,nucleus		GO:0005615 extracellular space; GO:0044421 extracellular region part; GO:0005576 extracellular region;
PE_O_Cluster-7693.26189	"len=261 frame:-2 start:1220 end:438 gi|47086181|ref|NP_998094.1| persulfide dioxygenase ETHE1, mitochondrial [Danio rerio]>gi|45709393|gb|AAH67574.1| Zgc:85680 [Danio rerio]"	1.70801	Up	0.0015394	28.886	mitochondria				K17725	ETHE1; sulfur dioxygenase [EC:1.13.11.18]	dre00920 Sulfur metabolism - Danio rerio (zebrafish);
AE_O_Cluster-4339.19244	"len=919 frame:1 start:1 end:2757 gi|41054527|ref|NP_956840.1| 26S proteasome non-ATPase regulatory subunit 2 [Danio rerio]>gi|33989490|gb|AAH56516.1| Proteasome (prosome, macropain) 26S subunit, non-ATPase, 2 [Danio rerio]"	0.167952	Down	0.037717	102.05	plasma membrane	GO:0050789 regulation of biological process; GO:0080090 regulation of primary metabolic process; GO:0060255 regulation of macromolecule metabolic process; GO:0051246 regulation of protein metabolic process; GO:0009894 regulation of catabolic process; GO:0019222 regulation of metabolic process; GO:0042176 regulation of protein catabolic process; GO:0065007 biological regulation;	GO:1902494 catalytic complex; GO:0000502 proteasome complex; GO:0044464 cell part; GO:0005622 intracellular; GO:0032991 macromolecular complex; GO:0044424 intracellular part; GO:1905368 peptidase complex; GO:0005623 cell; GO:0043234 protein complex; GO:1905369 endopeptidase complex;	GO:0030234 enzyme regulator activity; GO:0098772 molecular function regulator; GO:0005488 binding;	K03028	PSMD2; 26S proteasome regulatory subunit N1	dre03050 Proteasome - Danio rerio (zebrafish);
PE_O_Cluster-7693.22299	len=225 frame:2 start:2 end:676 gi|528496702|ref|XP_005156475.1| PREDICTED: uncharacterized protein LOC556628 [Danio rerio]	1.98986	Up	0.030044	23.077	mitochondria
PE_0_Cluster-19419.9679	len=63 frame:-3 start:190 end:2 gi|30725830|ref|NP_851299.1| thymopoietin a [Danio rerio]>gi|28856177|gb|AAH48056.1| Thymopoietin [Danio rerio]>gi|182889956|gb|AAI65860.1| Tmpo protein [Danio rerio]	2.10764	Up	0.018603	62.31	extracellular
AE_0_Cluster-211.11583	len=203 start:200 end:807; minus strand; zona pellucida glycoprotein 2.1 [Gobiocypris rarus]	2.33762	Up	0.0067392	22.248	nucleus
PE_O_Cluster-7693.11603	len=189 frame:-3 start:1284 end:718 gi|45356145|ref|NP_957179.1| tumor protein D54 isoform 2 [Danio rerio]>gi|39645686|gb|AAH63969.1| Tumor protein D52-like 2b [Danio rerio]	1.20625	Up	0.006496	20.416	cytoplasm
AE_0_Cluster-211.4023	len=520 frame:1 start:1 end:1560 gi|320118891|ref|NP_001093623.2| alpha-2-macroglobulin-like precursor [Danio rerio]	1.24184	Up	0.0150249	56.306	cytoplasm		GO:0005615 extracellular space; GO:0044421 extracellular region part; GO:0005576 extracellular region;
PE_Unf_Cluster-8245.1637	len=339 frame:1 start:64 end:1080 gi|723047743|gb|AIX47774.1| retinol dehydrogenase 13-like protein [Cyprinus carpio]	0.749847	Down	0.041661	37.508	cytoplasm				K11153	RDH12; retinol dehydrogenase 12 [EC:1.1.1.300]	dre01100 Metabolic pathways - Danio rerio (zebrafish); dre00830 Retinol metabolism - Danio rerio (zebrafish);
AE_Unf_Cluster-9650.0	len=369 frame:2 start:11 end:1117 gi|68444079|ref|XP_693940.1| PREDICTED: coiled-coil domain-containing protein 105 [Danio rerio]	0.248755	Down	0.032	41.156	nucleus
AE_O_Cluster-4339.18289	len=219 frame:2 start:2 end:658 gi|597737088|ref|XP_007230788.1| PREDICTED: peptidyl-prolyl cis-trans isomerase FKBP3 [Astyanax mexicanus]	1.20571	Up	0.0037199	24.457	cytoplasm				K09570
PE_0_Cluster-22035.0	len=349 frame:1 start:1 end:1047 gi|41054569|ref|NP_955895.1| fumarylacetoacetase [Danio rerio]>gi|27881846|gb|AAH44366.1| Fumarylacetoacetate hydrolase (fumarylacetoacetase) [Danio rerio]>gi|133778315|gb|AAH66733.3| Fumarylacetoacetate hydrolase (fumarylacetoacetase) [Danio rerio]	1.54906	Up	0.00025723	38.484	cytoplasm,nucleus	GO:0009072 aromatic amino acid family metabolic process; GO:0006725 cellular aromatic compound metabolic process; GO:0044281 small molecule metabolic process; GO:0044763 single-organism cellular process; GO:1901360 organic cyclic compound metabolic process; GO:0006807 nitrogen compound metabolic process; GO:0044699 single-organism process; GO:0044238 primary metabolic process; GO:0044237 cellular…		GO:0004334 fumarylacetoacetase activity; GO:0016787 hydrolase activity; GO:0016823 hydrolase activity, acting on acid carbon-carbon bonds, in ketonic substances; GO:0003824 catalytic activity; GO:0016822 hydrolase activity, acting on acid carbon-carbon bonds;	K01555	FAH; fumarylacetoacetase [EC:3.7.1.2]	dre01100 Metabolic pathways - Danio rerio (zebrafish); dre00350 Tyrosine metabolism - Danio rerio (zebrafish);
AE_0_Cluster-211.6774	len=100 start:153 end:452; minus strand; PREDICTED: signal peptidase complex subunit 1-like [Sinocyclocheilus anshuiensis]	0.826059	Down	0.038283	11.392	endoplasmic reticulum	GO:0006518 peptide metabolic process; GO:0006465 signal peptide processing; GO:0044267 cellular protein metabolic process; GO:0006807 nitrogen compound metabolic process; GO:0016485 protein processing; GO:0043603 cellular amide metabolic process; GO:0044238 primary metabolic process; GO:0044237 cellular metabolic process; GO:0071704 organic substance metabolic process; GO:0008152 metabolic proces…	GO:0043229 intracellular organelle; GO:0016020 membrane; GO:0005783 endoplasmic reticulum; GO:0042175 nuclear outer membrane-endoplasmic reticulum membrane network; GO:0098796 membrane protein complex; GO:0005737 cytoplasm; GO:0044446 intracellular organelle part; GO:0012505 endomembrane system; GO:0032991 macromolecular complex; GO:0031224 intrinsic component of membrane; GO:0044424 intracellula…	GO:0008233 peptidase activity; GO:0016787 hydrolase activity; GO:0003824 catalytic activity;	K12946	SPCS1; signal peptidase complex subunit 1 [EC:3.4.-.-]	dre03060 Protein export - Danio rerio (zebrafish);
PE_Unf_Cluster-8245.9509	len=228 frame:2 start:65 end:748 gi|292615753|ref|XP_002662791.1| PREDICTED: 5-formyltetrahydrofolate cyclo-ligase-like [Danio rerio]	1.2878	Up	0.030121	26.018	extracellular				K01934	MTHFS; 5-formyltetrahydrofolate cyclo-ligase [EC:6.3.3.2]	dre00670 One carbon pool by folate - Danio rerio (zebrafish); dre01100 Metabolic pathways - Danio rerio (zebrafish);
AE_Unf_Cluster-5694.14360	len=337 start:420 end:1431; minus strand; zona pellucida glycoprotein 2.1 [Gobiocypris rarus]	4.05564	Up	0.0026649	36.462	cytoplasm
AE_O_Cluster-4339.22215	len=837 frame:3 start:396 end:2906 gi|44890334|gb|AAH66694.1| Ubiquitin specific protease 5 [Danio rerio]	4.84406	Up	0.00018424	92.783	nucleus	GO:0043632 modification-dependent macromolecule catabolic process; GO:0070646 protein modification by small protein removal; GO:0044265 cellular macromolecule catabolic process; GO:0051603 proteolysis involved in cellular protein catabolic process; GO:0044257 cellular protein catabolic process; GO:0019941 modification-dependent protein catabolic process; GO:0044267 cellular protein metabolic proc…		GO:0004843 thiol-dependent ubiquitin-specific protease activity; GO:0008233 peptidase activity; GO:0046914 transition metal ion binding; GO:0036459 thiol-dependent ubiquitinyl hydrolase activity; GO:0003824 catalytic activity; GO:0005488 binding; GO:0043167 ion binding; GO:0043169 cation binding; GO:0046872 metal ion binding; GO:0101005 ubiquitinyl hydrolase activity; GO:0070011 peptidase activit…	K11836
PE_Unf_Cluster-8245.3853	len=145 frame:-3 start:583 end:149 gi|597798021|ref|XP_007260563.1| PREDICTED: histone H2AX-like [Astyanax mexicanus]	0.149615	Down	0.045197	15.257	nucleus		GO:0043229 intracellular organelle; GO:0043232 intracellular non-membrane-bounded organelle; GO:0044446 intracellular organelle part; GO:0032991 macromolecular complex; GO:0044424 intracellular part; GO:0005623 cell; GO:0044422 organelle part; GO:0044427 chromosomal part; GO:0000786 nucleosome; GO:0043228 non-membrane-bounded organelle; GO:0043231 intracellular membrane-bounded organelle; GO:0043…	GO:0097159 organic cyclic compound binding; GO:1901363 heterocyclic compound binding; GO:0003677 DNA binding; GO:0046982 protein heterodimerization activity; GO:0005488 binding; GO:0046983 protein dimerization activity; GO:0003676 nucleic acid binding; GO:0005515 protein binding;	K11251	H2A; histone H2A	dre04217 Necroptosis - Danio rerio (zebrafish);
AE_60_Cluster-11526.9253	len=184 frame:-3 start:907 end:356 gi|57524680|ref|NP_001003755.1| mitochondrial inner membrane protease subunit 2 [Danio rerio]>gi|82199928|sp|Q6AZD4.1|IMP2L_DANRE RecName: Full=Mitochondrial inner membrane protease subunit 2; AltName: Full=IMP2-like protein>gi|50603858|gb|AAH78193.1| IMP2 inner mitochondrial membrane peptidase-like (S. cerevisiae) [Danio rerio]	1.41253	Up	0.0164757	20.595	extracellular	GO:0006508 proteolysis; GO:0008152 metabolic process; GO:0043170 macromolecule metabolic process; GO:0019538 protein metabolic process; GO:0044238 primary metabolic process; GO:0071704 organic substance metabolic process;	GO:0031224 intrinsic component of membrane; GO:0016020 membrane; GO:0016021 integral component of membrane; GO:0044425 membrane part;	GO:0070011 peptidase activity, acting on L-amino acid peptides; GO:0016787 hydrolase activity; GO:0008233 peptidase activity; GO:0003824 catalytic activity; GO:0017171 serine hydrolase activity; GO:0008236 serine-type peptidase activity;	K09648	IMP2; mitochondrial inner membrane protease subunit 2 [EC:3.4.21.-]	dre03060 Protein export - Danio rerio (zebrafish);
AE_Unf_Cluster-5694.4023	len=296 frame:-3 start:890 end:3 gi|688562043|ref|XP_009300981.1| PREDICTED: extended synaptotagmin-1 isoform X2 [Danio rerio]	2.40159	Up	0.040096	33.187	cytoplasm			GO:0005515 protein binding; GO:0005488 binding;
PE_0_Cluster-21427.4	len=527 frame:3 start:3 end:1583 gi|41055393|ref|NP_957393.1| heterogeneous nuclear ribonucleoprotein L [Danio rerio]>gi|28278846|gb|AAH45336.1| Zgc:55429 [Danio rerio]>gi|182890552|gb|AAI64693.1| Zgc:55429 protein [Danio rerio]	0.80809	Down	0.022117	58.083	nucleus	GO:0006396 RNA processing; GO:0006725 cellular aromatic compound metabolic process; GO:1901360 organic cyclic compound metabolic process; GO:0006807 nitrogen compound metabolic process; GO:0044238 primary metabolic process; GO:0044237 cellular metabolic process; GO:0071704 organic substance metabolic process; GO:0006397 mRNA processing; GO:0016070 RNA metabolic process; GO:0008152 metabolic proce…	GO:0043226 organelle; GO:0043231 intracellular membrane-bounded organelle; GO:0043229 intracellular organelle; GO:0005634 nucleus; GO:0044464 cell part; GO:0005622 intracellular; GO:0044424 intracellular part; GO:0043227 membrane-bounded organelle; GO:0005623 cell;	GO:0097159 organic cyclic compound binding; GO:1901363 heterocyclic compound binding; GO:0003723 RNA binding; GO:1901265 nucleoside phosphate binding; GO:0005488 binding; GO:0003676 nucleic acid binding; GO:0000166 nucleotide binding; GO:0036094 small molecule binding;	K13159
AE_Unf_Cluster-5694.9207	len=255 frame:2 start:317 end:1081 gi|597759319|ref|XP_007241340.1| PREDICTED: 14-3-3 protein beta/alpha-A-like [Astyanax mexicanus]	0.719517	Down	0.047784	28.851	cytoplasm,nucleus			GO:0019904 protein domain specific binding; GO:0005515 protein binding; GO:0005488 binding;	K16197	YWHAB_Q_Z; 14-3-3 protein beta/theta/zeta	dre04110 Cell cycle - Danio rerio (zebrafish); dre04114 Oocyte meiosis - Danio rerio (zebrafish);
PE_30_Cluster-8754.0	"len=200 start:343 end:940; minus strand; PREDICTED: delta(3,5)-Delta(2,4)-dienoyl-CoA isomerase, mitochondrial-like [Sinocyclocheilus grahami]"	0.813754	Down	0.032241	21.708	cytoplasm	GO:0008152 metabolic process;		GO:0003824 catalytic activity;	K12663	ECH1; Delta3,5-Delta2,4-dienoyl-CoA isomerase [EC:5.3.3.21]	dre04146 Peroxisome - Danio rerio (zebrafish);
PE_Unf_Cluster-8245.13444	len=535 frame:-2 start:1701 end:97 gi|115529409|ref|NP_001070232.1| U3 small nucleolar RNA-associated protein 18 homolog [Danio rerio]>gi|115313683|gb|AAI24341.1| Zgc:153384 [Danio rerio]>gi|182889134|gb|AAI64686.1| Zgc:153384 protein [Danio rerio]	1.21246	Up	0.0072594	59.443	nucleus			GO:0005515 protein binding; GO:0005488 binding;	K14553	UTP18; U3 small nucleolar RNA-associated protein 18	dre03008 Ribosome biogenesis in eukaryotes - Danio rerio (zebrafish);
AE_30_Cluster-7470.10854	len=259 start:291 end:1065; minus strand; hypothetical protein cypCar_00039256 [Cyprinus carpio]	0.558275	Down	0.029681	27.847	extracellular
PE_Unf_Cluster-8245.1449	len=773 frame:-3 start:3089 end:771 gi|498927586|ref|XP_004538994.1| PREDICTED: protein transport protein Sec23B [Maylandia zebra]>gi|548387987|ref|XP_005735850.1| PREDICTED: protein transport protein Sec23A-like [Pundamilia nyererei]>gi|554828886|ref|XP_005925043.1| PREDICTED: protein transport protein Sec23A-like isoform X1 [Haplochromis burtoni]>gi|554828888|ref|XP_005925044.1| PREDICTED: prot…	0.799471	Down	0.023316	86.676	cytoplasm	GO:0045184 establishment of protein localization; GO:0006810 transport; GO:0046907 intracellular transport; GO:0070727 cellular macromolecule localization; GO:0051649 establishment of localization in cell; GO:0016192 vesicle-mediated transport; GO:0006886 intracellular protein transport; GO:0048193 Golgi vesicle transport; GO:0071702 organic substance transport; GO:0008104 protein localization; G…	GO:0016020 membrane; GO:0030658 transport vesicle membrane; GO:0031410 cytoplasmic vesicle; GO:0031090 organelle membrane; GO:0098796 membrane protein complex; GO:0005737 cytoplasm; GO:0031982 vesicle; GO:0044433 cytoplasmic vesicle part; GO:0032991 macromolecular complex; GO:0044424 intracellular part; GO:0030120 vesicle coat; GO:0005623 cell; GO:0044422 organelle part; GO:0030662 coated vesicle…	GO:0043169 cation binding; GO:0046872 metal ion binding; GO:0008270 zinc ion binding; GO:0046914 transition metal ion binding; GO:0005488 binding; GO:0043167 ion binding;	K14006	SEC23; protein transport protein SEC23	dre04141 Protein processing in endoplasmic reticulum - Danio rerio (zebrafish);
AE_O_Cluster-4339.14520	len=524 frame:-1 start:2013 end:442 gi|597749371|ref|XP_007236622.1| PREDICTED: AFG3-like protein 2-like [Astyanax mexicanus]	0.829256	Down	0.021701	58.026	nucleus	GO:0006508 proteolysis; GO:0008152 metabolic process; GO:0043170 macromolecule metabolic process; GO:0019538 protein metabolic process; GO:0044238 primary metabolic process; GO:0071704 organic substance metabolic process;	GO:0016020 membrane;	GO:0004222 metalloendopeptidase activity; GO:0008233 peptidase activity; GO:0005524 ATP binding; GO:1901265 nucleoside phosphate binding; GO:0001882 nucleoside binding; GO:0043167 ion binding; GO:0008237 metallopeptidase activity; GO:0016787 hydrolase activity; GO:0000166 nucleotide binding; GO:0004175 endopeptidase activity; GO:0097159 organic cyclic compound binding; GO:1901363 heterocyclic com…
PE_Unf_Cluster-8245.9469	len=447 frame:3 start:255 end:1595 gi|1141708|gb|AAA84448.1| g-RICH [Carassius auratus]	1.31416	Up	0.032604	49.09	nucleus	GO:0006725 cellular aromatic compound metabolic process; GO:0046434 organophosphate catabolic process; GO:0009117 nucleotide metabolic process; GO:0044699 single-organism process; GO:0044237 cellular metabolic process; GO:0006796 phosphate-containing compound metabolic process; GO:0071704 organic substance metabolic process; GO:0009187 cyclic nucleotide metabolic process; GO:0044270 cellular nitr…	GO:0016020 membrane;	GO:0004113 2',3'-cyclic-nucleotide 3'-phosphodiesterase activity; GO:0016787 hydrolase activity; GO:0008081 phosphoric diester hydrolase activity; GO:0004112 cyclic-nucleotide phosphodiesterase activity; GO:0003824 catalytic activity; GO:0042578 phosphoric ester hydrolase activity; GO:0016788 hydrolase activity, acting on ester bonds;	K01121
PE_O_Cluster-7693.35703	len=211 frame:2 start:74 end:706 gi|66472378|ref|NP_001018519.1| uncharacterized protein LOC553712 [Danio rerio]>gi|63102030|gb|AAH95768.1| Zgc:112332 [Danio rerio]	1.37888	Up	0.030524	23.37	cytoplasm				K11153	RDH12; retinol dehydrogenase 12 [EC:1.1.1.300]	dre01100 Metabolic pathways - Danio rerio (zebrafish); dre00830 Retinol metabolism - Danio rerio (zebrafish);
PE_60_Cluster-3379.9806	"len=74 frame:3 start:150 end:371 gi|47087375|ref|NP_998582.1| NADH dehydrogenase (ubiquinone) 1 alpha subcomplex 4, like [Danio rerio]>gi|30185753|gb|AAH51617.1| NADH dehydrogenase (ubiquinone) 1 alpha subcomplex 4, like [Danio rerio]"	0.829017	Down	0.0087559	8.5378	extracellular				K03948	NDUFA4; NADH dehydrogenase (ubiquinone) 1 alpha subcomplex subunit 4	dre01100 Metabolic pathways - Danio rerio (zebrafish); dre00190 Oxidative phosphorylation - Danio rerio (zebrafish);
PE_Unf_Cluster-8245.5529	len=247 frame:3 start:117 end:857 gi|125853402|ref|XP_688866.2| PREDICTED: mitochondrial import inner membrane translocase subunit Tim21 [Danio rerio]	0.686935	Down	0.0109989	27.966	cytoplasm	GO:0046907 intracellular transport; GO:0016043 cellular component organization; GO:0072594 establishment of protein localization to organelle; GO:0017038 protein import; GO:0006839 mitochondrial transport; GO:0044699 single-organism process; GO:0015031 protein transport; GO:0051234 establishment of localization; GO:0006605 protein targeting; GO:0051649 establishment of localization in cell; GO:19…	GO:0016020 membrane; GO:0043229 intracellular organelle; GO:0044429 mitochondrial part; GO:0098800 inner mitochondrial membrane protein complex; GO:0031090 organelle membrane; GO:0098796 membrane protein complex; GO:0005737 cytoplasm; GO:0044446 intracellular organelle part; GO:0031967 organelle envelope; GO:0032991 macromolecular complex; GO:0044424 intracellular part; GO:0098798 mitochondrial p…		K17796
PE_O_Cluster-5724.0	len=104 start:175 end:485; minus strand; C-type lysozyme [Mylopharyngodon piceus]	1.30977	Up	0.04356	11.682	extracellular			GO:0003796 lysozyme activity; GO:0004553 hydrolase activity, hydrolyzing O-glycosyl compounds; GO:0016787 hydrolase activity; GO:0003824 catalytic activity; GO:0061783 peptidoglycan muralytic activity; GO:0016798 hydrolase activity, acting on glycosyl bonds;	K01185
AE_0_Cluster-211.4999	len=255 frame:-3 start:1002 end:238 gi|688536095|ref|XP_001338098.4| PREDICTED: adhesive plaque matrix protein [Danio rerio]	1.94389	Up	0.033341	27.266	extracellular
AE_O_Cluster-4339.10520	len=844 start:1 end:2528; minus strand; PREDICTED: collagen alpha-2(VI) chain isoform X1 [Danio rerio]	1.24903	Up	0.020256	91.657	cytoplasm				K06238	COL6A; collagen, type VI, alpha	dre04510 Focal adhesion - Danio rerio (zebrafish); dre04512 ECM-receptor interaction - Danio rerio (zebrafish);
AE_O_Cluster-4339.15724	len=474 frame:2 start:131 end:1552 gi|41054003|ref|NP_956203.1| adenylyl cyclase-associated protein 1 [Danio rerio]>gi|37725381|gb|AAO24759.1| cyclase-associated protein-1 [Danio rerio]	1.23705	Up	0.0119202	50.094	nucleus	GO:0000902 cell morphogenesis; GO:0032502 developmental process; GO:0009653 anatomical structure morphogenesis; GO:0016043 cellular component organization; GO:0006996 organelle organization; GO:0044767 single-organism developmental process; GO:0048869 cellular developmental process; GO:0044763 single-organism cellular process; GO:0032989 cellular component morphogenesis; GO:0044699 single-organis…		GO:0003779 actin binding; GO:0005515 protein binding; GO:0008092 cytoskeletal protein binding; GO:0005488 binding;	K17261
AE_0_Cluster-12645.0	len=249 frame:-2 start:1001 end:255 gi|62899043|ref|NP_001017399.1| peroxisomal biogenesis factor 19 [Danio rerio]>gi|62531044|gb|AAH92974.1| Peroxisomal biogenesis factor 19 [Danio rerio]	0.616956	Down	0.031444	27.276	cytoplasm		GO:0043226 organelle; GO:0043231 intracellular membrane-bounded organelle; GO:0043229 intracellular organelle; GO:0044464 cell part; GO:0005622 intracellular; GO:0005777 peroxisome; GO:0042579 microbody; GO:0005737 cytoplasm; GO:0044424 intracellular part; GO:0005623 cell; GO:0043227 membrane-bounded organelle; GO:0044444 cytoplasmic part;		K13337	PEX19; peroxin-19	dre04146 Peroxisome - Danio rerio (zebrafish);
PE_30_Cluster-8909.0	"len=247 frame:2 start:2 end:742 gi|94732370|emb|CAK04961.1| FabG (beta-ketoacyl-[acyl-carrier-protein] reductase, E. coli) like [Danio rerio]"	0.678261	Down	0.00170126	25.727	cytoplasm			GO:0003824 catalytic activity; GO:0016491 oxidoreductase activity;	K13370	HSD17B8; 17beta-estradiol 17-dehydrogenase / 3alpha(17beta)-hydroxysteroid dehydrogenase (NAD+) [EC:1.1.1.62 1.1.1.239]	dre01100 Metabolic pathways - Danio rerio (zebrafish); dre00140 Steroid hormone biosynthesis - Danio rerio (zebrafish);
PE_0_Cluster-2804.0	"len=69 start:1 end:207; minus strand; Tubulin, alpha 8 like 2 [Danio rerio]"	0.784992	Down	0.029701	7.9259	cytoplasm			GO:0016462 pyrophosphatase activity; GO:0003824 catalytic activity; GO:0003924 GTPase activity; GO:0016817 hydrolase activity, acting on acid anhydrides; GO:0016787 hydrolase activity; GO:0016818 hydrolase activity, acting on acid anhydrides, in phosphorus-containing anhydrides; GO:0017111 nucleoside-triphosphatase activity;
PE_Unf_Cluster-8379.1	len=225 frame:-1 start:901 end:227 gi|308321622|gb|ADO27962.1| charged multivesicular body protein 5 [Ictalurus furcatus]	1.40827	Up	0.03158	25.179	mitochondria	GO:0006810 transport; GO:0051179 localization; GO:0007034 vacuolar transport; GO:0051234 establishment of localization;			K12198	CHMP5; charged multivesicular body protein 5	dre04217 Necroptosis - Danio rerio (zebrafish); dre04144 Endocytosis - Danio rerio (zebrafish);
PE_O_Cluster-3246.1	len=347 start:169 end:1209; minus strand; vitellogenin 1 [Ctenopharyngodon idella]	1.22847	Up	0.0135812	37.889	cytoplasm,mitochondria	GO:0006810 transport; GO:0006869 lipid transport; GO:1902578 single-organism localization; GO:0044699 single-organism process; GO:0010876 lipid localization; GO:0071702 organic substance transport; GO:0033036 macromolecule localization; GO:0051179 localization; GO:0044765 single-organism transport; GO:0051234 establishment of localization;		GO:0005319 lipid transporter activity; GO:0022892 substrate-specific transporter activity; GO:0005215 transporter activity;
AE_O_Cluster-4339.8856	len=252 frame:-2 start:1320 end:565 gi|62955591|ref|NP_001017809.1| 3-hydroxybutyrate dehydrogenase type 2 [Danio rerio]>gi|528468678|ref|XP_005160124.1| PREDICTED: 3-hydroxybutyrate dehydrogenase type 2 isoform X1 [Danio rerio]>gi|528468680|ref|XP_005160125.1| PREDICTED: 3-hydroxybutyrate dehydrogenase type 2 isoform X1 [Danio rerio]>gi|82193321|sp|Q561X9.1|BDH2_DANRE RecName: Full=3-hydroxybuty…	1.34192	Up	0.0049595	27.036	cytoplasm			GO:0003824 catalytic activity; GO:0016491 oxidoreductase activity;	K00019	E1.1.1.30; 3-hydroxybutyrate dehydrogenase [EC:1.1.1.30]	dre01100 Metabolic pathways - Danio rerio (zebrafish); dre00072 Synthesis and degradation of ketone bodies - Danio rerio (zebrafish); dre00650 Butanoate metabolism - Danio rerio (zebrafish);
PE_0_Cluster-19419.5783	len=406 start:874 end:2089; minus strand; PREDICTED: tissue factor pathway inhibitor-like [Cyprinus carpio]	1.24687	Up	0.0133024	44.778	plasma membrane			GO:0004867 serine-type endopeptidase inhibitor activity; GO:0030234 enzyme regulator activity; GO:0030414 peptidase inhibitor activity; GO:0061134 peptidase regulator activity; GO:0061135 endopeptidase regulator activity; GO:0098772 molecular function regulator; GO:0004857 enzyme inhibitor activity; GO:0004866 endopeptidase inhibitor activity;
PE_Unf_Cluster-8245.8454	len=353 frame:-2 start:1245 end:187 gi|597763583|ref|XP_007245731.1| PREDICTED: U5 small nuclear ribonucleoprotein 40 kDa protein [Astyanax mexicanus]	0.768328	Down	0.0099381	38.852	nucleus			GO:0005515 protein binding; GO:0005488 binding;	K12857	SNRNP40; Prp8 binding protein	dre03040 Spliceosome - Danio rerio (zebrafish);
PE_Unf_Cluster-8245.13063	len=202 frame:-2 start:1680 end:1075 gi|528467644|ref|XP_005159906.1| PREDICTED: amphiphysin isoform X1 [Danio rerio]	1.41142	Up	0.032124	20.915	mitochondria
AE_30_Cluster-7470.2067	len=262 frame:1 start:46 end:831 gi|41055612|ref|NP_957236.1| synapse-associated protein 1 [Danio rerio]>gi|28279695|gb|AAH45947.1| Synapse associated protein 1 [Danio rerio]>gi|182890514|gb|AAI64580.1| Syap1 protein [Danio rerio]	1.21908	Up	0.0021169	29.985	cytoplasm
AE_O_Cluster-4339.12875	"len=247 frame:2 start:59 end:799 gi|53933232|ref|NP_001005584.1| MICOS complex subunit mic25a [Danio rerio]>gi|528518299|ref|XP_005162369.1| PREDICTED: coiled-coil-helix-coiled-coil-helix domain-containing protein 6, mitochondrial isoform X1 [Danio rerio]>gi|82180795|sp|Q63ZW2.1|MC25A_DANRE RecName: Full=MICOS complex subunit mic25a; AltName: Full=Coiled-coil-helix-coiled-coil-helix domain-conta…	0.822101	Down	0.037619	28.302	extracellular				K17564
PE_Unf_Cluster-8245.1799	len=78 start:278 end:511; minus strand; not Function	0.468005	Down	0.045404	7.9701	nucleus		GO:0043229 intracellular organelle; GO:0043232 intracellular non-membrane-bounded organelle; GO:0044446 intracellular organelle part; GO:0044424 intracellular part; GO:0005623 cell; GO:0044422 organelle part; GO:0044427 chromosomal part; GO:0043228 non-membrane-bounded organelle; GO:0043231 intracellular membrane-bounded organelle; GO:0043226 organelle; GO:0005634 nucleus; GO:0000785 chromatin; G…	GO:0097159 organic cyclic compound binding; GO:1901363 heterocyclic compound binding; GO:0003677 DNA binding; GO:0031490 chromatin DNA binding; GO:0005488 binding; GO:0003676 nucleic acid binding; GO:0044877 macromolecular complex binding; GO:0031491 nucleosome binding; GO:0003682 chromatin binding; GO:0031492 nucleosomal DNA binding;
PE_0_Cluster-10360.0	len=203 frame:3 start:3 end:611 gi|66472470|ref|NP_001018325.1| transmembrane protein 179B [Danio rerio]>gi|182701381|sp|Q7T392.2|T179B_DANRE RecName: Full=Transmembrane protein 179B>gi|63102161|gb|AAH95324.1| Zgc:110591 [Danio rerio]	1.38911	Up	0.020924	22.419	plasma membrane
PE_0_Cluster-19419.6915	"len=303 frame:2 start:2 end:910 gi|617470571|ref|XP_007575258.1| PREDICTED: enoyl-CoA hydratase domain-containing protein 3, mitochondrial [Poecilia formosa]"	1.358	Up	0.022456	32.903	mitochondria	GO:0008152 metabolic process;		GO:0003824 catalytic activity;
PE_Unf_Cluster-8245.14135	len=366 frame:2 start:167 end:1264 gi|597743572|ref|XP_007233858.1| PREDICTED: prostaglandin reductase 1-like [Astyanax mexicanus]	2.8478	Up	0.0169385	40.057	cytoplasm	GO:0044699 single-organism process; GO:0008152 metabolic process; GO:0055114 oxidation-reduction process; GO:0044710 single-organism metabolic process;		GO:0003824 catalytic activity; GO:0016491 oxidoreductase activity;	K13948
PE_O_Cluster-7693.15019	"len=433 frame:1 start:181 end:1479 gi|41393131|ref|NP_958895.1| dihydrolipoyllysine-residue succinyltransferase component of 2-oxoglutarate dehydrogenase complex, mitochondrial [Danio rerio]>gi|28278951|gb|AAH45500.1| Dihydrolipoamide S-succinyltransferase [Danio rerio]"	0.826845	Down	0.020016	46.234	mitochondria	GO:0072350 tricarboxylic acid metabolic process; GO:0055114 oxidation-reduction process; GO:0044281 small molecule metabolic process; GO:0044763 single-organism cellular process; GO:0006099 tricarboxylic acid cycle; GO:0044699 single-organism process; GO:0044238 primary metabolic process; GO:0045333 cellular respiration; GO:0044237 cellular metabolic process; GO:0071704 organic substance metaboli…	GO:1902494 catalytic complex; GO:0044464 cell part; GO:0005622 intracellular; GO:1990204 oxidoreductase complex; GO:0005737 cytoplasm; GO:0032991 macromolecular complex; GO:0044424 intracellular part; GO:0045252 oxoglutarate dehydrogenase complex; GO:1990234 transferase complex; GO:0043234 protein complex; GO:0005623 cell; GO:0045239 tricarboxylic acid cycle enzyme complex; GO:0044444 cytoplasmic…	GO:0016417 S-acyltransferase activity; GO:0016751 S-succinyltransferase activity; GO:0016746 transferase activity, transferring acyl groups; GO:0004149 dihydrolipoyllysine-residue succinyltransferase activity; GO:0003824 catalytic activity; GO:0016748 succinyltransferase activity; GO:0016740 transferase activity; GO:0016747 transferase activity, transferring acyl groups other than amino-acyl grou…	K00658	DLST; 2-oxoglutarate dehydrogenase E2 component (dihydrolipoamide succinyltransferase) [EC:2.3.1.61]	dre01200 Carbon metabolism - Danio rerio (zebrafish); dre01100 Metabolic pathways - Danio rerio (zebrafish); dre00310 Lysine degradation - Danio rerio (zebrafish); dre00020 Citrate cycle (TCA cycle) - Danio rerio (zebrafish);
AE_O_Cluster-4339.9640	len=549 frame:2 start:59 end:1705 gi|133777392|gb|AAI15068.1| Zgc:55888 [Danio rerio]	1.3465	Up	0.039702	59.87	extracellular	GO:0006508 proteolysis; GO:0008152 metabolic process; GO:0043170 macromolecule metabolic process; GO:0019538 protein metabolic process; GO:0044238 primary metabolic process; GO:0071704 organic substance metabolic process;		GO:0004252 serine-type endopeptidase activity; GO:0004175 endopeptidase activity; GO:0008233 peptidase activity; GO:0003824 catalytic activity; GO:0017171 serine hydrolase activity; GO:0008236 serine-type peptidase activity; GO:0070011 peptidase activity, acting on L-amino acid peptides; GO:0016787 hydrolase activity;
AE_0_Cluster-11019.0	len=142 start:269 end:694; minus strand; not Function	1.78	Up	0.04684	15.016	nucleus
PE_O_Cluster-7693.33967	len=394 start:730 end:1909; minus strand; PREDICTED: transforming growth factor-beta-induced protein ig-h3-like [Sinocyclocheilus anshuiensis]	1.30175	Up	0.0175809	42.806	cytoplasm				K19519
AE_O_Cluster-4339.31791	len=176 frame:3 start:3 end:530 gi|66730559|ref|NP_001019391.1| B-cell receptor-associated protein 29 [Danio rerio]>gi|66267298|gb|AAH95391.1| Zgc:110731 [Danio rerio]	0.622983	Down	0.0023576	20.086	cytoplasm	GO:0045184 establishment of protein localization; GO:0006810 transport; GO:0046907 intracellular transport; GO:0070727 cellular macromolecule localization; GO:0051649 establishment of localization in cell; GO:0006886 intracellular protein transport; GO:0071702 organic substance transport; GO:0008104 protein localization; GO:0033036 macromolecule localization; GO:0034613 cellular protein localizat…	GO:0016020 membrane; GO:0043229 intracellular organelle; GO:0005783 endoplasmic reticulum; GO:0005737 cytoplasm; GO:0031224 intrinsic component of membrane; GO:0012505 endomembrane system; GO:0044424 intracellular part; GO:0005623 cell; GO:0016021 integral component of membrane; GO:0043231 intracellular membrane-bounded organelle; GO:0043226 organelle; GO:0005622 intracellular; GO:0044464 cell pa…
AE_O_Cluster-4339.32569	len=76 start:1 end:228; minus strand; chorionic proteinase inhibitor [Tribolodon hakonensis]	1.85546	Up	0.015561	8.3346	extracellular		GO:0005576 extracellular region;	GO:0098772 molecular function regulator; GO:0030234 enzyme regulator activity; GO:0004857 enzyme inhibitor activity; GO:0030414 peptidase inhibitor activity; GO:0061134 peptidase regulator activity;
PE_0_Cluster-19335.0	"len=256 frame:1 start:1 end:768 gi|57525735|ref|NP_001003596.1| dolichol-phosphate mannosyltransferase subunit 1 [Danio rerio]>gi|50418523|gb|AAH77113.1| Dolichyl-phosphate mannosyltransferase polypeptide 1, catalytic subunit [Danio rerio]"	0.705943	Down	0.025337	28.603	cytoplasm				K00721	DPM1; dolichol-phosphate mannosyltransferase [EC:2.4.1.83]	dre00510 N-Glycan biosynthesis - Danio rerio (zebrafish); dre01100 Metabolic pathways - Danio rerio (zebrafish);
PE_Unf_Cluster-8245.7842	len=114 frame:-1 start:610 end:269 gi|50540124|ref|NP_001002527.1| protein transport protein Sec61 subunit beta [Danio rerio]>gi|49903122|gb|AAH76372.1| Zgc:92922 [Danio rerio]>gi|182888806|gb|AAI64234.1| Zgc:92922 protein [Danio rerio]	0.779046	Down	0.027963	11.878	mitochondria				K09481	SEC61B; protein transport protein SEC61 subunit beta	dre03060 Protein export - Danio rerio (zebrafish); dre04145 Phagosome - Danio rerio (zebrafish); dre04141 Protein processing in endoplasmic reticulum - Danio rerio (zebrafish);
PE_Unf_Cluster-8245.10164	len=91 frame:3 start:114 end:386 gi|742107157|ref|XP_010871122.1| PREDICTED: transcription elongation factor 1 homolog [Esox lucius]	0.661366	Down	0.0029431	10.315	nucleus
AE_0_Cluster-211.4026	len=182 start:1 end:546; minus strand; PREDICTED: alpha-2-macroglobulin-like protein 1 isoform X1 [Sinocyclocheilus grahami]	1.24438	Up	0.0027766	19.615	cytoplasm,nucleus
PE_O_Cluster-12131.0	"len=104 start:1 end:311; minus strand; PREDICTED: keratin, type I cytoskeletal 13-like [Cyprinus carpio]"	2.00472	Up	0.047443	10.425	plasma membrane
PE_Unf_Cluster-8821.0	len=1316 frame:2 start:122 end:4069 gi|113676744|ref|NP_001038667.1| phosphoribosylformylglycinamidine synthase [Danio rerio]	1.28601	Up	0.0194229	142.65	nucleus	GO:0009165 nucleotide biosynthetic process; GO:0006725 cellular aromatic compound metabolic process; GO:0009167 purine ribonucleoside monophosphate metabolic process; GO:0009259 ribonucleotide metabolic process; GO:0009117 nucleotide metabolic process; GO:0044699 single-organism process; GO:0009058 biosynthetic process; GO:1901566 organonitrogen compound biosynthetic process; GO:0009156 ribonucle…		GO:0016879 ligase activity, forming carbon-nitrogen bonds; GO:0004642 phosphoribosylformylglycinamidine synthase activity; GO:0016884 carbon-nitrogen ligase activity, with glutamine as amido-N-donor; GO:0003824 catalytic activity; GO:0016874 ligase activity;	K01952	purL; phosphoribosylformylglycinamidine synthase [EC:6.3.5.3]	dre01100 Metabolic pathways - Danio rerio (zebrafish); dre00230 Purine metabolism - Danio rerio (zebrafish);
PE_Unf_Cluster-8245.17307	"len=159 start:1 end:475; minus strand; PREDICTED: putative ribosome-binding factor A, mitochondrial [Sinocyclocheilus anshuiensis]"	1.42159	Up	0.032263	17.939	cytoplasm
PE_Unf_Cluster-8245.9418	"len=343 frame:3 start:3 end:1031 gi|528478862|ref|XP_005165198.1| PREDICTED: cathepsin L, like isoform X1 [Danio rerio]"	0.72002	Down	0.0124821	38.849	extracellular	GO:0006508 proteolysis; GO:0008152 metabolic process; GO:0043170 macromolecule metabolic process; GO:0019538 protein metabolic process; GO:0044238 primary metabolic process; GO:0071704 organic substance metabolic process;		GO:0070011 peptidase activity, acting on L-amino acid peptides; GO:0008234 cysteine-type peptidase activity; GO:0016787 hydrolase activity; GO:0008233 peptidase activity; GO:0003824 catalytic activity;	K01365	CTSL; cathepsin L [EC:3.4.22.15]	dre04210 Apoptosis - Danio rerio (zebrafish); dre04140 Autophagy - animal - Danio rerio (zebrafish); dre04145 Phagosome - Danio rerio (zebrafish); dre04142 Lysosome - Danio rerio (zebrafish);
PE_0_Cluster-13136.1	len=215 frame:2 start:2 end:646 gi|47086159|ref|NP_998103.1| angio-associated migratory cell protein [Danio rerio]>gi|45709154|gb|AAH67708.1| Zgc:85939 [Danio rerio]	0.742788	Down	0.048162	23.038	cytoplasm			GO:0005515 protein binding; GO:0005488 binding;
AE_Unf_Cluster-5694.18457	len=59 frame:-2 start:308 end:132 gi|688612282|ref|XP_009295296.1| PREDICTED: L-rhamnose-binding lectin CSL2 isoform X2 [Danio rerio]	0.666582	Down	0.00197729	6.2941	extracellular			GO:0030246 carbohydrate binding; GO:0005488 binding;
AE_60_Cluster-13738.1	len=152 frame:2 start:80 end:535 gi|125853284|ref|XP_001340407.1| PREDICTED: thiosulfate sulfurtransferase/rhodanese-like domain-containing protein 1 isoform X2 [Danio rerio]	1.23333	Up	0.0034399	17.149	mitochondria
AE_Unf_Cluster-5694.10682	len=107 start:1 end:320; minus strand; PREDICTED: elongation factor 1-delta-like isoform X2 [Fundulus heteroclitus]	1.25352	Up	0.0191394	11.724	cytoplasm	GO:0006518 peptide metabolic process; GO:0006414 translational elongation; GO:0043043 peptide biosynthetic process; GO:0044267 cellular protein metabolic process; GO:0006807 nitrogen compound metabolic process; GO:0009058 biosynthetic process; GO:0043603 cellular amide metabolic process; GO:0044238 primary metabolic process; GO:1901566 organonitrogen compound biosynthetic process; GO:1901576 orga…	GO:0044464 cell part; GO:0005622 intracellular; GO:0005737 cytoplasm; GO:0032991 macromolecular complex; GO:0044424 intracellular part; GO:0043234 protein complex; GO:0005623 cell; GO:0044444 cytoplasmic part; GO:0005853 eukaryotic translation elongation factor 1 complex;	GO:0097159 organic cyclic compound binding; GO:1901363 heterocyclic compound binding; GO:0003723 RNA binding; GO:0008135 translation factor activity, RNA binding; GO:0003746 translation elongation factor activity; GO:0005488 binding; GO:0003676 nucleic acid binding;
PE_Unf_Cluster-8245.13026	len=373 frame:1 start:622 end:1740 gi|166796880|gb|AAI59235.1| Zgc:111960 protein [Danio rerio]	1.23583	Up	0.037597	41.972	cytoplasm,nucleus				K15010	HOMER; homer	dre04068 FoxO signaling pathway - Danio rerio (zebrafish);
PE_30_Cluster-12301.0	len=327 frame:-2 start:1256 end:276 gi|736228515|ref|XP_010781866.1| PREDICTED: aminoacyl tRNA synthase complex-interacting multifunctional protein 1-like isoform X1 [Notothenia coriiceps]	2.52109	Up	0.032159	35.901	cytoplasm			GO:0097159 organic cyclic compound binding; GO:1901363 heterocyclic compound binding; GO:0003723 RNA binding; GO:0000049 tRNA binding; GO:0005488 binding; GO:0003676 nucleic acid binding;	K15437
AE_Unf_Cluster-5694.7278	len=513 start:1 end:1538; minus strand; PREDICTED: E3 ubiquitin-protein ligase RFWD2-like [Cyprinus carpio]	0.75413	Down	0.040362	58.049	nucleus			GO:0043169 cation binding; GO:0046872 metal ion binding; GO:0005515 protein binding; GO:0008270 zinc ion binding; GO:0046914 transition metal ion binding; GO:0005488 binding; GO:0043167 ion binding;	K10143	RFWD2; E3 ubiquitin-protein ligase RFWD2 [EC:2.3.2.27]	dre04115 p53 signaling pathway - Danio rerio (zebrafish); dre04120 Ubiquitin mediated proteolysis - Danio rerio (zebrafish);
AE_O_Cluster-4339.19747	len=315 frame:3 start:3 end:947 gi|160773285|gb|AAI55317.1| Zgc:77906 [Danio rerio]	1.60781	Up	0.0065978	34.83	cytoplasm				K11169
PE_Unf_Cluster-8245.6547	"len=390 frame:2 start:158 end:1327 gi|41054824|ref|NP_956646.1| reticulon-4-interacting protein 1 homolog, mitochondrial [Danio rerio]>gi|31418814|gb|AAH53171.1| Reticulon 4 interacting protein 1 [Danio rerio]"	0.793324	Down	0.049104	42.788	mitochondria	GO:0044699 single-organism process; GO:0008152 metabolic process; GO:0055114 oxidation-reduction process; GO:0044710 single-organism metabolic process;		GO:0003824 catalytic activity; GO:0016491 oxidoreductase activity;
PE_30_Cluster-9550.0	len=334 frame:1 start:1 end:1002 gi|41282130|ref|NP_571849.2| annexin A13 [Danio rerio]>gi|34193924|gb|AAH56562.1| Annexin A13 [Danio rerio]	0.787152	Down	0.044422	36.939	cytoplasm			GO:0005544 calcium-dependent phospholipid binding; GO:0005488 binding; GO:0005543 phospholipid binding; GO:0043167 ion binding; GO:0008289 lipid binding; GO:0043169 cation binding; GO:0046872 metal ion binding; GO:0043168 anion binding; GO:0005509 calcium ion binding;	K17099
PE_Unf_Cluster-8245.3797	len=444 frame:1 start:1 end:1332 gi|51011101|ref|NP_001003509.1| glutamate-rich WD repeat-containing protein 1 [Danio rerio]>gi|50417916|gb|AAH78350.1| Glutamate-rich WD repeat containing 1 [Danio rerio]>gi|182889962|gb|AAI65871.1| Grwd1 protein [Danio rerio]	0.758362	Down	0.02572	49.003	cytoplasm,nucleus			GO:0005515 protein binding; GO:0005488 binding;	K14848
AE_0_Cluster-211.6611	len=236 frame:-3 start:824 end:117 gi|149773488|ref|NP_001092706.1| extracellular superoxide dismutase [Cu-Zn] [Danio rerio]>gi|148744785|gb|AAI42809.1| Zgc:165473 protein [Danio rerio]	2.50538	Up	0.00104107	26.003	extracellular	GO:0006801 superoxide metabolic process; GO:0008152 metabolic process; GO:0072593 reactive oxygen species metabolic process; GO:0055114 oxidation-reduction process; GO:0044710 single-organism metabolic process; GO:0044699 single-organism process; GO:0009987 cellular process; GO:0044237 cellular metabolic process;		GO:0004784 superoxide dismutase activity; GO:0003824 catalytic activity; GO:0016721 oxidoreductase activity, acting on superoxide radicals as acceptor; GO:0005488 binding; GO:0043167 ion binding; GO:0016209 antioxidant activity; GO:0043169 cation binding; GO:0046872 metal ion binding; GO:0016491 oxidoreductase activity;	K16627
PE_Unf_Cluster-8620.0	"len=100 frame:3 start:3 end:302 gi|45709514|gb|AAH67612.1| LOC407684 protein, partial [Danio rerio]"	0.79902	Down	0.020801	11.629	nucleus
PE_0_Cluster-12687.1	len=384 frame:-2 start:1227 end:76 gi|831271856|ref|XP_012671277.1| PREDICTED: zona pellucida sperm-binding protein 3-like [Clupea harengus]	1.37984	Up	0.048259	42.758	mitochondria				K19928
PE_0_Cluster-19419.5816	len=454 start:586 end:1945; minus strand; PREDICTED: set1/Ash2 histone methyltransferase complex subunit ASH2 isoform X3 [Cyprinus carpio]	1.41303	Up	0.038944	50.769	cytoplasm			GO:0005515 protein binding; GO:0005488 binding;	K14964
PE_30_Cluster-7600.0	"len=209 frame:2 start:2 end:628 gi|113673058|ref|NP_001038907.1| probable glutamate--tRNA ligase, mitochondrial precursor [Danio rerio]>gi|118586154|sp|Q0P499.1|SYEM_DANRE RecName: Full=Probable glutamate--tRNA ligase, mitochondrial; AltName: Full=Glutamyl-tRNA synthetase; Short=GluRS; Flags: Precursor [Danio rerio]>gi|112418862|gb|AAI22205.1| Zgc:153247 [Danio rerio]"	1.58954	Up	0.03816	23.675	mitochondria	GO:0006518 peptide metabolic process; GO:0006725 cellular aromatic compound metabolic process; GO:0044267 cellular protein metabolic process; GO:0044699 single-organism process; GO:0009058 biosynthetic process; GO:1901566 organonitrogen compound biosynthetic process; GO:0043039 tRNA aminoacylation; GO:0044237 cellular metabolic process; GO:0071704 organic substance metabolic process; GO:0008152 m…	GO:0044424 intracellular part; GO:0005623 cell; GO:0044464 cell part; GO:0005622 intracellular; GO:0005737 cytoplasm;	GO:0016876 ligase activity, forming aminoacyl-tRNA and related compounds; GO:0005524 ATP binding; GO:1901265 nucleoside phosphate binding; GO:0016875 ligase activity, forming carbon-oxygen bonds; GO:0001882 nucleoside binding; GO:0043167 ion binding; GO:0016874 ligase activity; GO:0000166 nucleotide binding; GO:0097159 organic cyclic compound binding; GO:1901363 heterocyclic compound binding; GO:…	K01885	EARS; glutamyl-tRNA synthetase [EC:6.1.1.17]	dre01100 Metabolic pathways - Danio rerio (zebrafish); dre00860 Porphyrin and chlorophyll metabolism - Danio rerio (zebrafish); dre00970 Aminoacyl-tRNA biosynthesis - Danio rerio (zebrafish);
PE_60_Cluster-3379.11015	len=178 frame:3 start:162 end:695 gi|318064874|ref|NP_001187168.1| cyclophilin B [Ictalurus punctatus]>gi|85719973|gb|ABC75555.1| peptidylprolyl isomerase B [Ictalurus punctatus]>gi|126513194|gb|ABO15710.1| cyclophilin B [Ictalurus punctatus]	0.718134	Down	0.00039884	19.68	cytoplasm	GO:0044267 cellular protein metabolic process; GO:0044238 primary metabolic process; GO:0018208 peptidyl-proline modification; GO:0000413 protein peptidyl-prolyl isomerization; GO:0044237 cellular metabolic process; GO:0071704 organic substance metabolic process; GO:0006457 protein folding; GO:0018193 peptidyl-amino acid modification; GO:0008152 metabolic process; GO:0044260 cellular macromolecul…		GO:0003755 peptidyl-prolyl cis-trans isomerase activity; GO:0016853 isomerase activity; GO:0003824 catalytic activity; GO:0016859 cis-trans isomerase activity;
AE_0_Cluster-211.10927	len=723 frame:3 start:3 end:2171 gi|66392148|ref|NP_001018302.1| nuclear pore complex protein Nup88 [Danio rerio]>gi|63101111|gb|AAH95815.1| Nucleoporin 88 [Danio rerio]	0.824025	Down	0.0054383	81.271	cytoplasm				K14318	NUP88; nuclear pore complex protein Nup88	dre03013 RNA transport - Danio rerio (zebrafish);
AE_Unf_Cluster-5694.2626	len=225 frame:-2 start:912 end:238 gi|642109725|emb|CDQ71740.1| unnamed protein product [Oncorhynchus mykiss]	0.817125	Down	0.0186629	24.992	cytoplasm	GO:0050794 regulation of cellular process; GO:0044700 single organism signaling; GO:0051716 cellular response to stimulus; GO:0007165 signal transduction; GO:0050789 regulation of biological process; GO:0007154 cell communication; GO:0035556 intracellular signal transduction; GO:0044699 single-organism process; GO:0007264 small GTPase mediated signal transduction; GO:0023052 signaling; GO:0050896…		GO:1901265 nucleoside phosphate binding; GO:0001882 nucleoside binding; GO:0043167 ion binding; GO:0000166 nucleotide binding; GO:0097159 organic cyclic compound binding; GO:1901363 heterocyclic compound binding; GO:0032549 ribonucleoside binding; GO:0097367 carbohydrate derivative binding; GO:0032553 ribonucleotide binding; GO:0005488 binding; GO:0032550 purine ribonucleoside binding; GO:0043168…	K04513	RHOA; Ras homolog gene family, member A	dre04625 C-type lectin receptor signaling pathway - Danio rerio (zebrafish); dre04510 Focal adhesion - Danio rerio (zebrafish); dre04350 TGF-beta signaling pathway - Danio rerio (zebrafish); dre04150 mTOR signaling pathway - Danio rerio (zebrafish); dre04810 Regulation of actin cytoskeleton - Danio rerio (zebrafish); dre04310 Wnt signaling pathway - Danio rerio (zebrafish); dre04530 Tight junctio…
PE_30_Cluster-8188.7740	len=74 start:97 end:318; minus strand; PREDICTED: ubiquitin-like protein 5 [Cyprinus carpio]	1.28327	Up	0.004198	8.5889	extracellular			GO:0005515 protein binding; GO:0005488 binding;	K13113
PE_O_Cluster-7693.8117	len=362 frame:-1 start:1464 end:379 gi|734610555|ref|XP_010732643.1| PREDICTED: trans-Golgi network integral membrane protein 2 [Larimichthys crocea]	0.600151	Down	0.024518	38.715	extracellular
PE_Unf_Cluster-8245.13897	len=257 frame:3 start:210 end:980 gi|734626589|ref|XP_010741445.1| PREDICTED: tetraspanin-11 [Larimichthys crocea]>gi|734626591|ref|XP_010741446.1| PREDICTED: tetraspanin-11 [Larimichthys crocea]	0.665201	Down	0.0196164	28.383	plasma membrane		GO:0031224 intrinsic component of membrane; GO:0016020 membrane; GO:0016021 integral component of membrane; GO:0044425 membrane part;		K17352
PE_O_Cluster-7693.21621	len=837 frame:2 start:389 end:2899 gi|44890334|gb|AAH66694.1| Ubiquitin specific protease 5 [Danio rerio]	0.668444	Down	0.00099659	92.811	nucleus	GO:0043632 modification-dependent macromolecule catabolic process; GO:0070646 protein modification by small protein removal; GO:0044265 cellular macromolecule catabolic process; GO:0051603 proteolysis involved in cellular protein catabolic process; GO:0044257 cellular protein catabolic process; GO:0019941 modification-dependent protein catabolic process; GO:0044267 cellular protein metabolic proc…		GO:0004843 thiol-dependent ubiquitin-specific protease activity; GO:0008233 peptidase activity; GO:0046914 transition metal ion binding; GO:0036459 thiol-dependent ubiquitinyl hydrolase activity; GO:0003824 catalytic activity; GO:0005488 binding; GO:0043167 ion binding; GO:0043169 cation binding; GO:0046872 metal ion binding; GO:0101005 ubiquitinyl hydrolase activity; GO:0070011 peptidase activit…	K11836
AE_60_Cluster-16389.1	"len=419 frame:1 start:1 end:1257 gi|41055941|ref|NP_957449.1| isobutyryl-CoA dehydrogenase, mitochondrial [Danio rerio]>gi|28422318|gb|AAH44203.1| Acyl-Coenzyme A dehydrogenase family, member 8 [Danio rerio]"	1.26515	Up	0.0058436	45.346	mitochondria	GO:0008152 metabolic process; GO:0055114 oxidation-reduction process; GO:0044710 single-organism metabolic process; GO:0044699 single-organism process; GO:0044238 primary metabolic process; GO:0071704 organic substance metabolic process; GO:0006629 lipid metabolic process;		GO:1901265 nucleoside phosphate binding; GO:0050660 flavin adenine dinucleotide binding; GO:0043167 ion binding; GO:0000166 nucleotide binding; GO:0048037 cofactor binding; GO:0016491 oxidoreductase activity; GO:0016627 oxidoreductase activity, acting on the CH-CH group of donors; GO:1901363 heterocyclic compound binding; GO:0097159 organic cyclic compound binding; GO:0003824 catalytic activity; …	K11538	ACAD8; isobutyryl-CoA dehydrogenase [EC:1.3.99.-]	dre01100 Metabolic pathways - Danio rerio (zebrafish); dre00280 Valine, leucine and isoleucine degradation - Danio rerio (zebrafish);
PE_O_Cluster-186.0	len=305 frame:-2 start:1262 end:348 gi|821324932|ref|NP_571497.2| homeobox protein Nkx-2.2a [Danio rerio]>gi|821595497|ref|NP_001295569.1| homeobox protein Nkx-2.2a [Danio rerio]	1.22933	Up	0.0176843	34.039	nucleus	GO:0050794 regulation of cellular process; GO:0010468 regulation of gene expression; GO:0006355 regulation of transcription, DNA-templated; GO:0031326 regulation of cellular biosynthetic process; GO:0080090 regulation of primary metabolic process; GO:0060255 regulation of macromolecule metabolic process; GO:0019219 regulation of nucleobase-containing compound metabolic process; GO:0010556 regulat…		GO:0097159 organic cyclic compound binding; GO:1901363 heterocyclic compound binding; GO:0003677 DNA binding; GO:0043565 sequence-specific DNA binding; GO:0005488 binding; GO:0003676 nucleic acid binding;	K08029
PE_60_Cluster-3379.5717	"len=709 frame:2 start:2 end:2128 gi|57526509|ref|NP_001002746.1| propionyl-CoA carboxylase alpha chain, mitochondrial [Danio rerio]>gi|49901428|gb|AAH76408.1| Propionyl-Coenzyme A carboxylase, alpha polypeptide [Danio rerio]>gi|161612218|gb|AAI55773.1| Propionyl-Coenzyme A carboxylase, alpha polypeptide [Danio rerio]"	0.531611	Down	0.0023636	77.677	mitochondria			GO:0005524 ATP binding; GO:1901265 nucleoside phosphate binding; GO:0001882 nucleoside binding; GO:0043167 ion binding; GO:0016874 ligase activity; GO:0000166 nucleotide binding; GO:0016879 ligase activity, forming carbon-nitrogen bonds; GO:0097159 organic cyclic compound binding; GO:1901363 heterocyclic compound binding; GO:0004075 biotin carboxylase activity; GO:0032549 ribonucleoside binding; …	K01965	PCCA; propionyl-CoA carboxylase alpha chain [EC:6.4.1.3]	dre01200 Carbon metabolism - Danio rerio (zebrafish); dre01100 Metabolic pathways - Danio rerio (zebrafish); dre00630 Glyoxylate and dicarboxylate metabolism - Danio rerio (zebrafish); dre00280 Valine, leucine and isoleucine degradation - Danio rerio (zebrafish); dre00640 Propanoate metabolism - Danio rerio (zebrafish);
PE_Unf_Cluster-8245.13612	len=980 frame:1 start:160 end:3099 gi|597746191|ref|XP_007235114.1| PREDICTED: exportin-T-like [Astyanax mexicanus]	0.690083	Down	0.0023378	111.26	cytoplasm			GO:0005488 binding;	K14288	XPOT; exportin-T	dre03013 RNA transport - Danio rerio (zebrafish);
AE_Unf_Cluster-625.0	len=118 frame:3 start:3 end:356 gi|688577649|ref|XP_009304408.1| PREDICTED: tau-tubulin kinase 1-like isoform X4 [Danio rerio]	1.23672	Up	0.000118565	13.363	nucleus				K08815
AE_0_Cluster-211.4027	len=213 start:1 end:636; minus strand; PREDICTED: alpha-2-macroglobulin-like [Sinocyclocheilus grahami]	2.03473	Up	0.000122235	23.629	mitochondria			GO:0030234 enzyme regulator activity; GO:0030414 peptidase inhibitor activity; GO:0061134 peptidase regulator activity; GO:0061135 endopeptidase regulator activity; GO:0004857 enzyme inhibitor activity; GO:0098772 molecular function regulator; GO:0004866 endopeptidase inhibitor activity;
PE_0_Cluster-8483.0	len=483 frame:2 start:2 end:1450 gi|597778319|ref|XP_007252796.1| PREDICTED: N-acetylglucosamine-6-sulfatase-like [Astyanax mexicanus]	1.24345	Up	0.0045793	54.514	mitochondria	GO:0008152 metabolic process; GO:1901135 carbohydrate derivative metabolic process; GO:0006807 nitrogen compound metabolic process; GO:0043170 macromolecule metabolic process; GO:0006022 aminoglycan metabolic process; GO:0071704 organic substance metabolic process; GO:1901564 organonitrogen compound metabolic process; GO:0030203 glycosaminoglycan metabolic process;		GO:0016787 hydrolase activity; GO:0008484 sulfuric ester hydrolase activity; GO:0008449 N-acetylglucosamine-6-sulfatase activity; GO:0003824 catalytic activity; GO:0016788 hydrolase activity, acting on ester bonds;	K01137	GNS; N-acetylglucosamine-6-sulfatase [EC:3.1.6.14]	dre01100 Metabolic pathways - Danio rerio (zebrafish); dre00531 Glycosaminoglycan degradation - Danio rerio (zebrafish); dre04142 Lysosome - Danio rerio (zebrafish);
PE_Unf_Cluster-8245.13640	len=287 frame:3 start:30 end:890 gi|169636432|ref|NP_001108605.1| thioredoxin-related transmembrane protein 1 precursor [Danio rerio]	0.700897	Down	0.028684	32.471	plasma membrane	GO:0050794 regulation of cellular process; GO:0042592 homeostatic process; GO:0065008 regulation of biological quality; GO:0050789 regulation of biological process; GO:0045454 cell redox homeostasis; GO:0044763 single-organism cellular process; GO:0019725 cellular homeostasis; GO:0044699 single-organism process; GO:0009987 cellular process; GO:0065007 biological regulation;
PE_Unf_Cluster-8245.7067	len=150 frame:2 start:77 end:526 gi|597773540|ref|XP_007250506.1| PREDICTED: sperm acrosome membrane-associated protein 4-like [Astyanax mexicanus]	1.20782	Up	0.044663	16.662	plasma membrane				K19894

## Sheet: AE-Un-FEvsAE-0min-FE
Protein accession	Protein description	AE-Unf/AE-0 Ratio	Regulated Type	AE-Unf/AE-0 P value	MW [kDa]	Subcellular localization	Biological Process	Cellular Component	Molecular Function	KEGG KO No.	KEGG Gene	KEGG pathway
AE_60_Cluster-3849.0	len=344 start:361 end:1391; minus strand; PREDICTED: EGF-containing fibulin-like extracellular matrix protein 1 [Sinocyclocheilus anshuiensis]	1.97936	Up	0.0037756	38.609	cytoplasm			GO:0043169 cation binding; GO:0046872 metal ion binding; GO:0005515 protein binding; GO:0005509 calcium ion binding; GO:0005488 binding; GO:0043167 ion binding;	K18262
PE_Unf_Cluster-8245.4339	len=387 frame:3 start:36 end:1196 gi|41282147|ref|NP_705955.2| translocating chain-associated membrane protein 1 [Danio rerio]>gi|38649363|gb|AAH63238.1| Translocating chain-associating membrane protein 1 [Danio rerio]>gi|169154535|emb|CAQ15185.1| translocating chain-associating membrane protein [Danio rerio]	1.72311	Up	0.0030019	43.691	plasma membrane		GO:0031224 intrinsic component of membrane; GO:0016020 membrane; GO:0016021 integral component of membrane; GO:0044425 membrane part;		K14010	TRAM1; translocating chain-associated membrane protein 1	dre04141 Protein processing in endoplasmic reticulum - Danio rerio (zebrafish);
AE_O_Cluster-7204.0	len=115 frame:1 start:1 end:345 gi|292626888|ref|XP_684531.2| PREDICTED: perlwapin [Danio rerio]	2.54206	Up	0.0039568	12.294	extracellular
AE_Unf_Cluster-5694.17101	len=413 start:159 end:1396; minus strand; PREDICTED: alpha-2-macroglobulin-P-like [Sinocyclocheilus grahami]	8.96115	Up	0.046758	45.566	extracellular			GO:0030234 enzyme regulator activity; GO:0030414 peptidase inhibitor activity; GO:0061134 peptidase regulator activity; GO:0061135 endopeptidase regulator activity; GO:0004857 enzyme inhibitor activity; GO:0098772 molecular function regulator; GO:0004866 endopeptidase inhibitor activity;
PE_Unf_Cluster-8245.1517	"len=202 frame:-2 start:1565 end:960 gi|56118787|ref|NP_956026.2| transmembrane protein 9B precursor [Danio rerio]>gi|47940050|gb|AAH71509.1| TMEM9 domain family, member B [Danio rerio]"	1.33444	Up	0.0141439	23.184	plasma membrane		GO:0031224 intrinsic component of membrane; GO:0016020 membrane; GO:0016021 integral component of membrane; GO:0044425 membrane part;
PE_Unf_Cluster-3119.2	len=436 frame:-2 start:1726 end:419 gi|831544979|ref|XP_012726070.1| PREDICTED: enolase [Fundulus heteroclitus]	0.820086	Down	0.0023392	47.379	cytoplasm	GO:0006757 ATP generation from ADP; GO:0009116 nucleoside metabolic process; GO:0042278 purine nucleoside metabolic process; GO:0006165 nucleoside diphosphate phosphorylation; GO:0046031 ADP metabolic process; GO:0019362 pyridine nucleotide metabolic process; GO:0006096 glycolytic process; GO:0009167 purine ribonucleoside monophosphate metabolic process; GO:0009117 nucleotide metabolic process; G…	GO:1902494 catalytic complex; GO:0044464 cell part; GO:0005622 intracellular; GO:0005737 cytoplasm; GO:0032991 macromolecular complex; GO:0044424 intracellular part; GO:0044445 cytosolic part; GO:0005623 cell; GO:0005829 cytosol; GO:0000015 phosphopyruvate hydratase complex; GO:0044444 cytoplasmic part;	GO:0000287 magnesium ion binding; GO:0004634 phosphopyruvate hydratase activity; GO:0003824 catalytic activity; GO:0005488 binding; GO:0043167 ion binding; GO:0046872 metal ion binding; GO:0043169 cation binding; GO:0016829 lyase activity; GO:0016836 hydro-lyase activity; GO:0016835 carbon-oxygen lyase activity;	K01689	ENO; enolase [EC:4.2.1.11]	dre00010 Glycolysis / Gluconeogenesis - Danio rerio (zebrafish); dre01230 Biosynthesis of amino acids - Danio rerio (zebrafish); dre01200 Carbon metabolism - Danio rerio (zebrafish); dre01100 Metabolic pathways - Danio rerio (zebrafish); dre03018 RNA degradation - Danio rerio (zebrafish);
AE_60_Cluster-17841.0	len=151 start:1 end:450; minus strand; PREDICTED: RNA-binding protein NOB1-like [Sinocyclocheilus rhinocerous]	1.33152	Up	0.028584	17.061	cytoplasm				K11883	NOB1; RNA-binding protein NOB1	dre03008 Ribosome biogenesis in eukaryotes - Danio rerio (zebrafish);
AE_30_Cluster-14991.0	len=492 frame:2 start:2 end:1477 gi|291190498|ref|NP_001167123.1| Arylsulfatase B precursor [Salmo salar]>gi|223648254|gb|ACN10885.1| Arylsulfatase B precursor [Salmo salar]	6.22403	Up	0.020758	55.159	nucleus	GO:0008152 metabolic process;		GO:0016787 hydrolase activity; GO:0008484 sulfuric ester hydrolase activity; GO:0003824 catalytic activity; GO:0016788 hydrolase activity, acting on ester bonds;	K01135	ARSB; arylsulfatase B [EC:3.1.6.12]	dre01100 Metabolic pathways - Danio rerio (zebrafish); dre00531 Glycosaminoglycan degradation - Danio rerio (zebrafish); dre04142 Lysosome - Danio rerio (zebrafish);
AE_30_Cluster-7470.9289	len=233 frame:-2 start:701 end:3 gi|530607466|ref|XP_005295416.1| PREDICTED: serine/arginine-rich splicing factor 6 [Chrysemys picta bellii]	1.23738	Up	0.0170992	26.991	mitochondria			GO:0097159 organic cyclic compound binding; GO:1901363 heterocyclic compound binding; GO:1901265 nucleoside phosphate binding; GO:0005488 binding; GO:0003676 nucleic acid binding; GO:0000166 nucleotide binding; GO:0036094 small molecule binding;	K12893	SFRS4_5_6; splicing factor, arginine/serine-rich 4/5/6	dre05168 Herpes simplex infection - Danio rerio (zebrafish); dre03040 Spliceosome - Danio rerio (zebrafish);
AE_O_Cluster-4339.17259	len=209 frame:1 start:1 end:627 gi|528505388|ref|XP_700568.6| PREDICTED: apoptosis regulatory protein Siva [Danio rerio]	1.47328	Up	0.025582	23.292	extracellular
PE_Unf_Cluster-8245.12777	len=871 frame:-2 start:3389 end:777 gi|292619255|ref|XP_001920456.2| PREDICTED: MMS19 nucleotide excision repair protein homolog [Danio rerio]>gi|528495266|ref|XP_005156048.1| PREDICTED: MMS19 nucleotide excision repair protein homolog [Danio rerio]	1.26902	Up	0.034141	94.451	cytoplasm			GO:0005488 binding;	K15075
PE_0_Cluster-13997.0	len=118 start:144 end:497; minus strand; PREDICTED: synaptojanin-2-binding protein-like [Sinocyclocheilus rhinocerous]	1.35801	Up	0.025017	12.331	cytoplasm			GO:0005515 protein binding; GO:0005488 binding;	K20057
PE_O_Cluster-7693.20346	len=216 frame:3 start:168 end:815 gi|92097950|gb|AAI15080.1| Claudin g [Danio rerio]	0.729594	Down	0.0182423	22.711	plasma membrane		GO:0016020 membrane; GO:0070160 occluding junction; GO:0030054 cell junction; GO:0044425 membrane part; GO:0031224 intrinsic component of membrane; GO:0005911 cell-cell junction; GO:0005923 bicellular tight junction; GO:0016021 integral component of membrane; GO:0043296 apical junction complex;	GO:0005198 structural molecule activity;	K06087	CLDN; claudin	dre04514 Cell adhesion molecules (CAMs) - Danio rerio (zebrafish); dre04530 Tight junction - Danio rerio (zebrafish);
PE_O_Cluster-7693.14122	"len=218 start:35 end:689; minus strand; 39S ribosomal protein L47, mitochondrial precursor [Salmo salar]"	1.31084	Up	0.048635	24.276	mitochondria	GO:0006518 peptide metabolic process; GO:0043043 peptide biosynthetic process; GO:0044267 cellular protein metabolic process; GO:0006807 nitrogen compound metabolic process; GO:0009058 biosynthetic process; GO:0043603 cellular amide metabolic process; GO:0044238 primary metabolic process; GO:1901566 organonitrogen compound biosynthetic process; GO:1901576 organic substance biosynthetic process; G…	GO:0005759 mitochondrial matrix; GO:0005840 ribosome; GO:0043229 intracellular organelle; GO:0044429 mitochondrial part; GO:0043232 intracellular non-membrane-bounded organelle; GO:0044446 intracellular organelle part; GO:0005737 cytoplasm; GO:0032991 macromolecular complex; GO:0044424 intracellular part; GO:0005761 mitochondrial ribosome; GO:0005623 cell; GO:0000313 organellar ribosome; GO:00444…	GO:0003735 structural constituent of ribosome; GO:0005198 structural molecule activity;	K17428
AE_0_Cluster-211.14979	len=181 frame:-3 start:545 end:3 gi|122703720|dbj|BAF45139.1| rhamnose binding lectin [Tribolodon brandtii]	0.658562	Down	0.0083207	19.377	extracellular			GO:0030246 carbohydrate binding; GO:0005488 binding;	K04594
PE_Unf_Cluster-8245.10005	len=459 frame:-2 start:1399 end:23 gi|528474117|ref|XP_005164008.1| PREDICTED: nucleobindin-1 isoform X1 [Danio rerio]	0.752859	Down	0.046241	54.255	extracellular			GO:0043169 cation binding; GO:0046872 metal ion binding; GO:0005509 calcium ion binding; GO:0005488 binding; GO:0043167 ion binding;	K20371
AE_0_Cluster-5608.0	len=116 frame:-2 start:623 end:276 gi|47085671|ref|NP_998168.1| S100 calcium binding protein A10b [Danio rerio]>gi|28278451|gb|AAH45941.1| S100 calcium binding protein A10b [Danio rerio]>gi|182888590|gb|AAI63954.1| S100a10b protein [Danio rerio]	3.24612	Up	0.0032832	13.053	cytoplasm			GO:0043169 cation binding; GO:0046872 metal ion binding; GO:0005509 calcium ion binding; GO:0005488 binding; GO:0043167 ion binding;	K17274
AE_O_Cluster-2993.0	len=331 frame:2 start:2 end:994 gi|186926662|gb|ACC95535.1| serpina1 protein [Ctenopharyngodon idella]	1.41206	Up	0.00027907	36.992	cytoplasm				K04525
AE_Unf_Cluster-5694.826	len=1003 start:372 end:3377; minus strand; PREDICTED: alpha-mannosidase 2C1-like [Sinocyclocheilus rhinocerous]	1.45367	Up	0.043019	113.34	cytoplasm	GO:0044723 single-organism carbohydrate metabolic process; GO:0008152 metabolic process; GO:0044710 single-organism metabolic process; GO:0044281 small molecule metabolic process; GO:0005996 monosaccharide metabolic process; GO:0006013 mannose metabolic process; GO:0044699 single-organism process; GO:0005975 carbohydrate metabolic process; GO:0044238 primary metabolic process; GO:0019318 hexose m…		GO:0015923 mannosidase activity; GO:0046914 transition metal ion binding; GO:0003824 catalytic activity; GO:0005488 binding; GO:0043167 ion binding; GO:0004559 alpha-mannosidase activity; GO:0016798 hydrolase activity, acting on glycosyl bonds; GO:0043169 cation binding; GO:0046872 metal ion binding; GO:0004553 hydrolase activity, hydrolyzing O-glycosyl compounds; GO:0030246 carbohydrate binding;…	K01191	MAN2C1; alpha-mannosidase [EC:3.2.1.24]	dre00511 Other glycan degradation - Danio rerio (zebrafish);
AE_60_Cluster-16731.0	len=199 start:1 end:593; minus strand; PREDICTED: fish-egg lectin [Sinocyclocheilus grahami]	2.27305	Up	0.0059981	20.655	extracellular
PE_Unf_Cluster-8245.4787	len=254 frame:1 start:70 end:831 gi|528495588|ref|XP_683419.4| PREDICTED: uncharacterized protein LOC555734 isoform X1 [Danio rerio]	0.809138	Down	0.0033627	29.342	cytoplasm				K09529
PE_Unf_Cluster-8245.8436	len=491 frame:2 start:59 end:1531 gi|169642688|gb|AAI60630.1| LOC792966 protein [Danio rerio]	1.58509	Up	0.0194169	54.865	plasma membrane	GO:0006508 proteolysis; GO:0008152 metabolic process; GO:0043170 macromolecule metabolic process; GO:0019538 protein metabolic process; GO:0044238 primary metabolic process; GO:0071704 organic substance metabolic process;		GO:0004180 carboxypeptidase activity; GO:0008233 peptidase activity; GO:0008238 exopeptidase activity; GO:0003824 catalytic activity; GO:0017171 serine hydrolase activity; GO:0008236 serine-type peptidase activity; GO:0070011 peptidase activity, acting on L-amino acid peptides; GO:0016787 hydrolase activity; GO:0004185 serine-type carboxypeptidase activity; GO:0070008 serine-type exopeptidase act…	K13289	CTSA; cathepsin A (carboxypeptidase C) [EC:3.4.16.5]	dre04142 Lysosome - Danio rerio (zebrafish);
PE_O_Cluster-7693.4730	len=332 frame:-1 start:1153 end:158 gi|58373398|gb|AAW71998.1| leucine-rich alpha-2-glycoprotein [Ctenopharyngodon idella]	1.47437	Up	0.046497	37.559	extracellular			GO:0005515 protein binding; GO:0005488 binding;
PE_0_Cluster-19419.845	len=278 frame:1 start:1 end:834 gi|71834648|ref|NP_001025428.1| ras-related protein Rab-27A [Danio rerio]>gi|66910492|gb|AAH97191.1| Zgc:114135 [Danio rerio]	1.61685	Up	0.0076565	31.082	extracellular	GO:0050794 regulation of cellular process; GO:0044700 single organism signaling; GO:0051716 cellular response to stimulus; GO:0007165 signal transduction; GO:0050789 regulation of biological process; GO:0007154 cell communication; GO:0035556 intracellular signal transduction; GO:0044699 single-organism process; GO:0007264 small GTPase mediated signal transduction; GO:0023052 signaling; GO:0050896…		GO:1901265 nucleoside phosphate binding; GO:0001882 nucleoside binding; GO:0043167 ion binding; GO:0000166 nucleotide binding; GO:0097159 organic cyclic compound binding; GO:1901363 heterocyclic compound binding; GO:0032549 ribonucleoside binding; GO:0097367 carbohydrate derivative binding; GO:0032553 ribonucleotide binding; GO:0005488 binding; GO:0032550 purine ribonucleoside binding; GO:0043168…	K07885
PE_O_Cluster-7401.0	len=195 start:33 end:617; minus strand; PREDICTED: ceruloplasmin [Sinocyclocheilus anshuiensis]	2.24055	Up	0.0169596	22.002	cytoplasm	GO:0044699 single-organism process; GO:0008152 metabolic process; GO:0055114 oxidation-reduction process; GO:0044710 single-organism metabolic process;		GO:0046914 transition metal ion binding; GO:0003824 catalytic activity; GO:0005488 binding; GO:0043167 ion binding; GO:0046872 metal ion binding; GO:0043169 cation binding; GO:0005507 copper ion binding; GO:0016491 oxidoreductase activity;	K13624	CP; ceruloplasmin [EC:1.16.3.1]	dre00860 Porphyrin and chlorophyll metabolism - Danio rerio (zebrafish); dre04216 Ferroptosis - Danio rerio (zebrafish);
AE_60_Cluster-11946.0	len=170 frame:3 start:3 end:512 gi|321400055|ref|NP_001103584.2| axonemal dynein light intermediate polypeptide 1 [Danio rerio]	0.421938	Down	0.0161769	19.763	cytoplasm				K10410
PE_O_Cluster-7693.11919	len=387 frame:-1 start:1161 end:1 gi|41152346|ref|NP_956989.1| alpha-enolase [Danio rerio]>gi|37589645|gb|AAH59434.1| Zgc:73056 [Danio rerio]	1.64856	Up	0.0093194	42.388	cytoplasm	GO:0006757 ATP generation from ADP; GO:0009116 nucleoside metabolic process; GO:0042278 purine nucleoside metabolic process; GO:0006165 nucleoside diphosphate phosphorylation; GO:0046031 ADP metabolic process; GO:0019362 pyridine nucleotide metabolic process; GO:0006096 glycolytic process; GO:0009167 purine ribonucleoside monophosphate metabolic process; GO:0009117 nucleotide metabolic process; G…	GO:1902494 catalytic complex; GO:0044464 cell part; GO:0005622 intracellular; GO:0005737 cytoplasm; GO:0032991 macromolecular complex; GO:0044424 intracellular part; GO:0044445 cytosolic part; GO:0005623 cell; GO:0005829 cytosol; GO:0000015 phosphopyruvate hydratase complex; GO:0044444 cytoplasmic part;	GO:0000287 magnesium ion binding; GO:0004634 phosphopyruvate hydratase activity; GO:0003824 catalytic activity; GO:0005488 binding; GO:0043167 ion binding; GO:0046872 metal ion binding; GO:0043169 cation binding; GO:0016829 lyase activity; GO:0016836 hydro-lyase activity; GO:0016835 carbon-oxygen lyase activity;
AE_60_Cluster-11526.15124	len=368 start:1 end:1105; minus strand; PREDICTED: transcriptional regulator DEF1-like [Sinocyclocheilus rhinocerous]	0.0820305	Down	0.0167648	38.851	extracellular
AE_O_Cluster-4339.13712	len=170 frame:3 start:3 end:512 gi|187607726|ref|NP_001119881.1| proline synthase co-transcribed bacterial homolog protein [Danio rerio]>gi|528518325|ref|XP_005162382.1| PREDICTED: proline synthase co-transcribed bacterial homolog protein isoform X1 [Danio rerio]>gi|169642405|gb|AAI60662.1| Prosc protein [Danio rerio]	0.732614	Down	0.0154957	19	cytoplasm				K06997
AE_60_Cluster-3998.0	len=395 frame:-2 start:2703 end:1519 gi|528509090|ref|XP_002665524.2| PREDICTED: carcinoembryonic antigen-related cell adhesion molecule 5 isoform X1 [Danio rerio]	1.38462	Up	0.038096	42.255	peroxisome			GO:0005515 protein binding; GO:0005488 binding;	K06499
PE_60_Cluster-3379.7012	len=205 frame:-2 start:931 end:317 gi|199556831|ref|NP_001116479.2| nucleoplasmin-2 [Danio rerio]>gi|198657009|gb|ACB30108.3| nucleoplasmin [Danio rerio]	1.3185	Up	0.0116152	22.497	extracellular				K11277
AE_Unf_Cluster-5694.1582	len=608 frame:-2 start:2366 end:543 gi|597768221|ref|XP_007247947.1| PREDICTED: neurochondrin isoform X1 [Astyanax mexicanus]>gi|597768223|ref|XP_007247948.1| PREDICTED: neurochondrin isoform X2 [Astyanax mexicanus]>gi|597768225|ref|XP_007247949.1| PREDICTED: neurochondrin isoform X3 [Astyanax mexicanus]	1.39699	Up	0.025521	65.872	cytoplasm
AE_0_Cluster-211.4254	len=48 frame:-3 start:565 end:422 gi|831291229|ref|XP_012677149.1| PREDICTED: cytochrome b-c1 complex subunit 10-like [Clupea harengus]	1.58281	Up	0.0053595	5.4453	mitochondria			GO:0008121 ubiquinol-cytochrome-c reductase activity; GO:0015075 ion transmembrane transporter activity; GO:0016679 oxidoreductase activity, acting on diphenols and related substances as donors; GO:0022892 substrate-specific transporter activity; GO:0015077 monovalent inorganic cation transmembrane transporter activity; GO:0015078 hydrogen ion transmembrane transporter activity; GO:0016681 oxidor…	K00420	QCR10; ubiquinol-cytochrome c reductase subunit 10	dre04260 Cardiac muscle contraction - Danio rerio (zebrafish); dre01100 Metabolic pathways - Danio rerio (zebrafish); dre00190 Oxidative phosphorylation - Danio rerio (zebrafish);
AE_0_Cluster-211.8924	len=331 frame:3 start:3 end:995 gi|55925273|ref|NP_001007362.1| suppressor of G2 allele of SKP1 homolog [Danio rerio]>gi|55250658|gb|AAH85582.1| Zgc:103668 [Danio rerio]>gi|156230897|gb|AAI52152.1| Zgc:103668 [Danio rerio]>gi|182891350|gb|AAI64350.1| Zgc:103668 protein [Danio rerio]	1.32968	Up	0.0104366	37.497	cytoplasm			GO:0005515 protein binding; GO:0005488 binding;	K12795	SUGT1; suppressor of G2 allele of SKP1	dre04621 NOD-like receptor signaling pathway - Danio rerio (zebrafish);
PE_O_Cluster-7693.15488	len=461 frame:-3 start:1694 end:312 gi|218563732|ref|NP_001007433.2| N-acetylgalactosamine kinase [Danio rerio]	0.581256	Down	0.0101774	50.462	cytoplasm	GO:0016310 phosphorylation; GO:0044281 small molecule metabolic process; GO:0044699 single-organism process; GO:0005975 carbohydrate metabolic process; GO:0044238 primary metabolic process; GO:0044237 cellular metabolic process; GO:0006796 phosphate-containing compound metabolic process; GO:0071704 organic substance metabolic process; GO:0044723 single-organism carbohydrate metabolic process; GO:…	GO:0044424 intracellular part; GO:0005623 cell; GO:0044464 cell part; GO:0005622 intracellular; GO:0005737 cytoplasm;	GO:0005524 ATP binding; GO:1901265 nucleoside phosphate binding; GO:0016773 phosphotransferase activity, alcohol group as acceptor; GO:0001882 nucleoside binding; GO:0043167 ion binding; GO:0000166 nucleotide binding; GO:0097159 organic cyclic compound binding; GO:1901363 heterocyclic compound binding; GO:0032549 ribonucleoside binding; GO:0019200 carbohydrate kinase activity; GO:0097367 carbohyd…	K18674
PE_30_Cluster-1448.0	len=255 frame:-3 start:1077 end:313 gi|742246373|ref|XP_010864804.1| PREDICTED: exosome complex component RRP40 [Esox lucius]	0.634757	Down	0.0195649	28.107	cytoplasm			GO:0097159 organic cyclic compound binding; GO:1901363 heterocyclic compound binding; GO:0003723 RNA binding; GO:0005488 binding; GO:0003676 nucleic acid binding;	K03681	RRP40; exosome complex component RRP40	dre03018 RNA degradation - Danio rerio (zebrafish);
AE_0_Cluster-11420.0	len=123 frame:3 start:3 end:371 gi|326680351|ref|XP_001332866.4| PREDICTED: EF-hand calcium-binding domain-containing protein 10 isoform X2 [Danio rerio]	0.527393	Down	0.027838	13.986	cytoplasm			GO:0043169 cation binding; GO:0046872 metal ion binding; GO:0005509 calcium ion binding; GO:0005488 binding; GO:0043167 ion binding;
PE_Unf_Cluster-8245.8680	len=611 frame:-3 start:2598 end:766 gi|68367280|ref|XP_683907.1| PREDICTED: sphingomyelin phosphodiesterase [Danio rerio]	0.812096	Down	0.036544	69.614	extracellular	GO:0006685 sphingomyelin catabolic process; GO:0046434 organophosphate catabolic process; GO:0006643 membrane lipid metabolic process; GO:0097164 ammonium ion metabolic process; GO:0044699 single-organism process; GO:0044255 cellular lipid metabolic process; GO:0044237 cellular metabolic process; GO:0006796 phosphate-containing compound metabolic process; GO:0071704 organic substance metabolic pr…		GO:0004620 phospholipase activity; GO:0008081 phosphoric diester hydrolase activity; GO:0016787 hydrolase activity; GO:0004767 sphingomyelin phosphodiesterase activity; GO:0016298 lipase activity; GO:0042578 phosphoric ester hydrolase activity; GO:0003824 catalytic activity; GO:0016788 hydrolase activity, acting on ester bonds;	K12350	SMPD1; sphingomyelin phosphodiesterase [EC:3.1.4.12]	dre01100 Metabolic pathways - Danio rerio (zebrafish); dre00600 Sphingolipid metabolism - Danio rerio (zebrafish); dre04217 Necroptosis - Danio rerio (zebrafish); dre04142 Lysosome - Danio rerio (zebrafish);
PE_0_Cluster-19419.158	"len=69 frame:1 start:1 end:207 gi|675432024|ref|XP_008930126.1| PREDICTED: double-headed protease inhibitor, submandibular gland-like [Manacus vitellinus]"	2.50274	Up	0.00139924	7.5356	extracellular			GO:0004867 serine-type endopeptidase inhibitor activity; GO:0030234 enzyme regulator activity; GO:0005488 binding; GO:0030414 peptidase inhibitor activity; GO:0061134 peptidase regulator activity; GO:0005515 protein binding; GO:0061135 endopeptidase regulator activity; GO:0004857 enzyme inhibitor activity; GO:0098772 molecular function regulator; GO:0004866 endopeptidase inhibitor activity;
AE_60_Cluster-11526.9711	len=157 frame:1 start:1 end:471 gi|482867142|gb|AGK38253.1| zona pellucida 3 [Gobiocypris rarus]	1.9885	Up	0.015696	17.105	extracellular
AE_60_Cluster-11526.18582	len=400 frame:3 start:24 end:1223 gi|157422955|gb|AAI53435.1| Asah1a protein [Danio rerio]	0.637463	Down	0.023802	45.661	extracellular	GO:0044699 single-organism process; GO:0008152 metabolic process; GO:0044238 primary metabolic process; GO:0044710 single-organism metabolic process; GO:0006629 lipid metabolic process; GO:0071704 organic substance metabolic process;	GO:0043226 organelle; GO:0043231 intracellular membrane-bounded organelle; GO:0043229 intracellular organelle; GO:0044464 cell part; GO:0005622 intracellular; GO:0005764 lysosome; GO:0005737 cytoplasm; GO:0005773 vacuole; GO:0044424 intracellular part; GO:0005623 cell; GO:0043227 membrane-bounded organelle; GO:0044444 cytoplasmic part; GO:0000323 lytic vacuole;		K12348	ASAH1; acid ceramidase [EC:3.5.1.23]	dre01100 Metabolic pathways - Danio rerio (zebrafish); dre00600 Sphingolipid metabolism - Danio rerio (zebrafish); dre04142 Lysosome - Danio rerio (zebrafish);
PE_Unf_Cluster-8245.1342	len=307 frame:2 start:152 end:1072 gi|41054521|ref|NP_956841.1| transcriptional activator protein Pur-beta [Danio rerio]>gi|82187358|sp|Q6PHK6.3|PURB_DANRE RecName: Full=Transcriptional activator protein Pur-beta; AltName: Full=Purine-rich element-binding protein B>gi|34194064|gb|AAH56517.1| Purine-rich element binding protein B [Danio rerio]	1.28349	Up	0.031902	33.751	cytoplasm				K21799
PE_Unf_Cluster-8245.8822	len=465 frame:-1 start:2473 end:1079 gi|573896189|ref|XP_006635836.1| PREDICTED: septin-7-like [Lepisosteus oculatus]	0.811487	Down	0.047843	53.571	cytoplasm		GO:0043229 intracellular organelle; GO:0005938 cell cortex; GO:0043232 intracellular non-membrane-bounded organelle; GO:0044430 cytoskeletal part; GO:0071944 cell periphery; GO:0044446 intracellular organelle part; GO:0005737 cytoplasm; GO:0099568 cytoplasmic region; GO:0032991 macromolecular complex; GO:0044424 intracellular part; GO:0005623 cell; GO:0044422 organelle part; GO:0043228 non-membra…	GO:1901265 nucleoside phosphate binding; GO:0001882 nucleoside binding; GO:0043167 ion binding; GO:0000166 nucleotide binding; GO:0097159 organic cyclic compound binding; GO:1901363 heterocyclic compound binding; GO:0032549 ribonucleoside binding; GO:0097367 carbohydrate derivative binding; GO:0032553 ribonucleotide binding; GO:0005488 binding; GO:0032550 purine ribonucleoside binding; GO:0043168…	K16944
AE_Unf_Cluster-1524.0	len=92 frame:2 start:2 end:277 gi|46520169|gb|AAT00460.1| endozepine [Cyprinus carpio]	1.38388	Up	0.033995	10.049	cytoplasm			GO:0000062 fatty-acyl-CoA binding; GO:0005488 binding; GO:0043167 ion binding; GO:0043168 anion binding; GO:0048037 cofactor binding; GO:1901681 sulfur compound binding; GO:0050662 coenzyme binding;	K08762	DBI; diazepam-binding inhibitor (GABA receptor modulator, acyl-CoA-binding protein)	dre03320 PPAR signaling pathway - Danio rerio (zebrafish);
PE_Unf_Cluster-8245.12126	len=1116 frame:2 start:50 end:3397 gi|688579437|ref|XP_009304814.1| PREDICTED: ATP-citrate synthase isoform X2 [Danio rerio]	1.41815	Up	0.00101991	122.37	endoplasmic reticulum	GO:0006790 sulfur compound metabolic process; GO:0051188 cofactor biosynthetic process; GO:0072350 tricarboxylic acid metabolic process; GO:0071616 acyl-CoA biosynthetic process; GO:0044281 small molecule metabolic process; GO:0044763 single-organism cellular process; GO:0035383 thioester metabolic process; GO:0044699 single-organism process; GO:0009058 biosynthetic process; GO:0006732 coenzyme m…		GO:0005524 ATP binding; GO:1901265 nucleoside phosphate binding; GO:0046912 transferase activity, transferring acyl groups, acyl groups converted into alkyl on transfer; GO:0001882 nucleoside binding; GO:0043167 ion binding; GO:0000166 nucleotide binding; GO:0048037 cofactor binding; GO:0003878 ATP citrate synthase activity; GO:0097159 organic cyclic compound binding; GO:1901363 heterocyclic comp…	K01648	ACLY; ATP citrate (pro-S)-lyase [EC:2.3.3.8]	dre01100 Metabolic pathways - Danio rerio (zebrafish); dre00020 Citrate cycle (TCA cycle) - Danio rerio (zebrafish);
PE_60_Cluster-3379.9943	len=537 frame:1 start:1 end:1611 gi|528468830|ref|XP_002667644.3| PREDICTED: zona pellucida sperm-binding protein 4-like [Danio rerio]	0.580386	Down	0.03544	59.151	nucleus
AE_60_Cluster-7972.0	len=69 frame:-1 start:1031 end:825 gi|45387873|ref|NP_991296.1| rab-like protein 3 [Danio rerio]>gi|82187487|sp|Q6TNS7.1|RABL3_DANRE RecName: Full=Rab-like protein 3>gi|37362248|gb|AAQ91252.1| hypothetical protein MGC23920-like protein [Danio rerio]>gi|50603856|gb|AAH78191.1| Rabl3 protein [Danio rerio]	1.2183	Up	0.048518	21.605	extracellular	GO:0050794 regulation of cellular process; GO:0044700 single organism signaling; GO:0051716 cellular response to stimulus; GO:0007165 signal transduction; GO:0050789 regulation of biological process; GO:0007154 cell communication; GO:0035556 intracellular signal transduction; GO:0044699 single-organism process; GO:0007264 small GTPase mediated signal transduction; GO:0023052 signaling; GO:0050896…		GO:1901265 nucleoside phosphate binding; GO:0001882 nucleoside binding; GO:0043167 ion binding; GO:0000166 nucleotide binding; GO:0097159 organic cyclic compound binding; GO:1901363 heterocyclic compound binding; GO:0032549 ribonucleoside binding; GO:0097367 carbohydrate derivative binding; GO:0032553 ribonucleotide binding; GO:0005488 binding; GO:0032550 purine ribonucleoside binding; GO:0043168…	K07933
PE_0_Cluster-22316.1	"len=675 frame:3 start:54 end:2078 gi|41053471|ref|NP_956605.1| cTAGE family member 5 [Danio rerio]>gi|29791556|gb|AAH50489.1| CTAGE family, member 5 [Danio rerio]"	1.29961	Up	0.04498	76.545	cytoplasm
PE_Unf_Cluster-8245.8593	len=486 frame:2 start:113 end:1570 gi|113678344|ref|NP_001038356.1| bcl-2-like protein 13 [Danio rerio]>gi|528507871|ref|XP_005159165.1| PREDICTED: bcl-2-like protein 13 isoform X1 [Danio rerio]>gi|146218420|gb|AAI39853.1| Bcl2l13 protein [Danio rerio]	1.89873	Up	0.03366	52.206	endoplasmic reticulum	GO:0050794 regulation of cellular process; GO:0043067 regulation of programmed cell death; GO:0010941 regulation of cell death; GO:0050789 regulation of biological process; GO:0042981 regulation of apoptotic process; GO:0065007 biological regulation;			K15485	BCL2L13; Bcl-2-like protein 13	dre04137 Mitophagy - animal - Danio rerio (zebrafish);
AE_O_Cluster-4339.33025	len=80 frame:3 start:66 end:305 gi|157422889|gb|AAI53392.1| Zgc:123103 [Danio rerio]	2.32642	Up	0.033555	9.042	cytoplasm,nucleus
PE_O_Cluster-7693.819	"len=170 frame:3 start:36 end:545 gi|319803080|ref|NP_001005598.2| transthyretin (prealbumin, amyloidosis type I) precursor [Danio rerio]"	1.87771	Up	0.022859	18.836	extracellular				K20731
AE_O_Cluster-4339.25661	len=424 frame:-3 start:1602 end:331 gi|14388583|dbj|BAB60809.1| warm-temperature-acclimation-related-65 kDa-protein [Cyprinus carpio]	2.18492	Up	0.030679	48.462	cytoplasm	GO:0006879 cellular iron ion homeostasis; GO:0065008 regulation of biological quality; GO:0055076 transition metal ion homeostasis; GO:0050801 ion homeostasis; GO:0051181 cofactor transport; GO:0030003 cellular cation homeostasis; GO:0098771 inorganic ion homeostasis; GO:0044763 single-organism cellular process; GO:0019725 cellular homeostasis; GO:0055072 iron ion homeostasis; GO:0044699 single-o…		GO:0015232 heme transporter activity; GO:0051184 cofactor transporter activity; GO:0005215 transporter activity;	K18977
AE_30_Cluster-7470.2289	len=282 frame:-2 start:927 end:82 gi|831271200|ref|XP_012683474.1| PREDICTED: protein FAM166B [Clupea harengus]	0.536973	Down	0.0196831	31.689	nucleus
PE_O_Cluster-7693.20971	len=359 frame:1 start:124 end:1200 gi|94536900|ref|NP_001035389.1| UDP-glucose 4-epimerase [Danio rerio]>gi|92096398|gb|AAI15184.1| UDP-galactose-4-epimerase [Danio rerio]	1.30982	Up	0.024141	39.696	cytoplasm	GO:0044723 single-organism carbohydrate metabolic process; GO:0008152 metabolic process; GO:0044710 single-organism metabolic process; GO:0044281 small molecule metabolic process; GO:0005996 monosaccharide metabolic process; GO:0044699 single-organism process; GO:0044238 primary metabolic process; GO:0005975 carbohydrate metabolic process; GO:0006012 galactose metabolic process; GO:0019318 hexose…		GO:0016853 isomerase activity; GO:0016857 racemase and epimerase activity, acting on carbohydrates and derivatives; GO:0003824 catalytic activity; GO:0016854 racemase and epimerase activity; GO:0003978 UDP-glucose 4-epimerase activity;	K01784	galE; UDP-glucose 4-epimerase [EC:5.1.3.2]	dre01100 Metabolic pathways - Danio rerio (zebrafish); dre00052 Galactose metabolism - Danio rerio (zebrafish); dre00520 Amino sugar and nucleotide sugar metabolism - Danio rerio (zebrafish);
PE_0_Cluster-21945.0	"len=129 frame:2 start:2 end:388 gi|50540182|ref|NP_001002558.1| solute carrier family 25 member 46 [Danio rerio]>gi|82200287|sp|Q6DGU5.1|S2546_DANRE RecName: Full=Solute carrier family 25 member 46 [Danio rerio]>gi|49902998|gb|AAH76244.1| Solute carrier family 25, member 46 [Danio rerio]"	1.3416	Up	0.0193609	14.172	cytoskeleton				K03454
PE_60_Cluster-5183.0	len=58 frame:-3 start:174 end:1 gi|281348778|gb|EFB24362.1| hypothetical protein PANDA_011313 [Ailuropoda melanoleuca]	0.602642	Down	0.00884	6.132	nucleus
AE_60_Cluster-11526.8958	len=250 start:933 end:1682; minus strand; PREDICTED: uncharacterized protein LOC109074914 [Cyprinus carpio]	1.78721	Up	4.38e-05	27.472	nucleus
AE_Unf_Cluster-5694.18455	len=88 frame:-2 start:266 end:3 gi|122703720|dbj|BAF45139.1| rhamnose binding lectin [Tribolodon brandtii]	0.648931	Down	0.00186383	9.3635	extracellular			GO:0030246 carbohydrate binding; GO:0005488 binding;
PE_Unf_Cluster-8245.6890	len=339 frame:2 start:68 end:1084 gi|688545837|ref|XP_009298230.1| PREDICTED: DNA-(apurinic or apyrimidinic site) lyase isoform X3 [Danio rerio]	0.805214	Down	0.0057237	37.993	mitochondria	GO:0033554 cellular response to stress; GO:0051716 cellular response to stimulus; GO:0006725 cellular aromatic compound metabolic process; GO:0006950 response to stress; GO:0006259 DNA metabolic process; GO:1901360 organic cyclic compound metabolic process; GO:0006807 nitrogen compound metabolic process; GO:0044238 primary metabolic process; GO:0050896 response to stimulus; GO:0044237 cellular me…	GO:0005623 cell; GO:0005622 intracellular; GO:0044464 cell part;	GO:0097159 organic cyclic compound binding; GO:1901363 heterocyclic compound binding; GO:0003677 DNA binding; GO:0003824 catalytic activity; GO:0005488 binding; GO:0016788 hydrolase activity, acting on ester bonds; GO:0004518 nuclease activity; GO:0003676 nucleic acid binding; GO:0016787 hydrolase activity; GO:0004519 endonuclease activity;	K10771	APEX1; AP endonuclease 1 [EC:4.2.99.18]	dre03410 Base excision repair - Danio rerio (zebrafish);
AE_0_Cluster-211.6018	"len=472 frame:3 start:3 end:1418 gi|47085805|ref|NP_998241.1| ribosomal protein S6 kinase beta-1 [Danio rerio]>gi|28422368|gb|AAH46888.1| Ribosomal protein S6 kinase b, polypeptide 1 [Danio rerio]>gi|182889572|gb|AAI65362.1| Rps6kb1 protein [Danio rerio]"	1.42759	Up	0.0047632	52.876	cytoplasm	GO:0050794 regulation of cellular process; GO:0044700 single organism signaling; GO:0016310 phosphorylation; GO:0051716 cellular response to stimulus; GO:0044267 cellular protein metabolic process; GO:0044699 single-organism process; GO:0044238 primary metabolic process; GO:0023052 signaling; GO:0050896 response to stimulus; GO:0044237 cellular metabolic process; GO:0006796 phosphate-containing c…		GO:0005524 ATP binding; GO:1901265 nucleoside phosphate binding; GO:0016773 phosphotransferase activity, alcohol group as acceptor; GO:0001882 nucleoside binding; GO:0043167 ion binding; GO:0000166 nucleotide binding; GO:0004672 protein kinase activity; GO:0097159 organic cyclic compound binding; GO:1901363 heterocyclic compound binding; GO:0032549 ribonucleoside binding; GO:0097367 carbohydrate …	K04688	RPS6KB; ribosomal protein S6 kinase beta [EC:2.7.11.1]	dre04140 Autophagy - animal - Danio rerio (zebrafish); dre04350 TGF-beta signaling pathway - Danio rerio (zebrafish); dre04910 Insulin signaling pathway - Danio rerio (zebrafish); dre04371 Apelin signaling pathway - Danio rerio (zebrafish); dre04012 ErbB signaling pathway - Danio rerio (zebrafish); dre04150 mTOR signaling pathway - Danio rerio (zebrafish);
AE_O_Cluster-4339.31951	len=139 frame:3 start:15 end:431 gi|192447413|ref|NP_001122208.1| THAP domain-containing protein 4 [Danio rerio]>gi|190336947|gb|AAI62377.1| Si:ch211-105d4.5 [Danio rerio]>gi|190338845|gb|AAI62373.1| Si:ch211-105d4.5 [Danio rerio]	0.781728	Down	0.0054807	15.644	cytoplasm,nucleus
AE_Unf_Cluster-5694.12561	len=608 frame:1 start:112 end:1935 gi|156231016|ref|NP_001035093.2| retinol saturase-like precursor [Danio rerio]	0.290511	Down	0.040785	68.792	endoplasmic reticulum	GO:0044699 single-organism process; GO:0008152 metabolic process; GO:0055114 oxidation-reduction process; GO:0044710 single-organism metabolic process;		GO:0003824 catalytic activity; GO:0016491 oxidoreductase activity;	K09516	RETSAT; all-trans-retinol 13,14-reductase [EC:1.3.99.23]	dre00830 Retinol metabolism - Danio rerio (zebrafish);
AE_30_Cluster-8794.0	len=349 frame:2 start:2 end:1048 gi|528475257|ref|XP_001922015.4| PREDICTED: vascular cell adhesion protein 1 [Danio rerio]	1.66989	Up	0.035836	38.412	plasma membrane			GO:0005515 protein binding; GO:0005488 binding;
PE_O_Cluster-7693.4328	len=588 start:1 end:1762; minus strand; PREDICTED: prothrombin-like [Sinocyclocheilus anshuiensis]	2.26107	Up	0.0065615	66.406	plasma membrane	GO:0044707 single-multicellular organism process; GO:0007596 blood coagulation; GO:0065008 regulation of biological quality; GO:0050878 regulation of body fluid levels; GO:0006950 response to stress; GO:0044699 single-organism process; GO:0050896 response to stimulus; GO:0044238 primary metabolic process; GO:0032501 multicellular organismal process; GO:0007599 hemostasis; GO:0071704 organic subst…	GO:0005576 extracellular region;	GO:0004252 serine-type endopeptidase activity; GO:0004175 endopeptidase activity; GO:0008233 peptidase activity; GO:0003824 catalytic activity; GO:0017171 serine hydrolase activity; GO:0005488 binding; GO:0043167 ion binding; GO:0008236 serine-type peptidase activity; GO:0043169 cation binding; GO:0046872 metal ion binding; GO:0070011 peptidase activity, acting on L-amino acid peptides; GO:001678…	K01313	F2; coagulation factor II (thrombin) [EC:3.4.21.5]	dre04810 Regulation of actin cytoskeleton - Danio rerio (zebrafish); dre04080 Neuroactive ligand-receptor interaction - Danio rerio (zebrafish);
PE_O_Cluster-7693.20698	len=212 frame:2 start:368 end:1003 gi|95113933|gb|ABF55513.1| pi-class glutathione S-transferase [Hypophthalmichthys molitrix]>gi|239509205|gb|ACR81586.1| glutathione S-transferase pi [Hypophthalmichthys nobilis]	1.45342	Up	0.03104	23.796	cytoplasm	GO:0008152 metabolic process;		GO:0004364 glutathione transferase activity; GO:0016765 transferase activity, transferring alkyl or aryl (other than methyl) groups; GO:0005515 protein binding; GO:0003824 catalytic activity; GO:0016740 transferase activity; GO:0005488 binding;	K00799	GST; glutathione S-transferase [EC:2.5.1.18]	dre00983 Drug metabolism - other enzymes - Danio rerio (zebrafish); dre00480 Glutathione metabolism - Danio rerio (zebrafish); dre00982 Drug metabolism - cytochrome P450 - Danio rerio (zebrafish); dre00980 Metabolism of xenobiotics by cytochrome P450 - Danio rerio (zebrafish);
PE_30_Cluster-203.1	len=49 start:540 end:686; minus strand; not Function	0.293691	Down	0.024003	5.1328	nucleus	GO:0044085 cellular component biogenesis; GO:0016043 cellular component organization; GO:0034728 nucleosome organization; GO:0034622 cellular macromolecular complex assembly; GO:0006333 chromatin assembly or disassembly; GO:0043933 macromolecular complex subunit organization; GO:0065004 protein-DNA complex assembly; GO:0006323 DNA packaging; GO:0006334 nucleosome assembly; GO:0051276 chromosome o…	GO:0043229 intracellular organelle; GO:0043232 intracellular non-membrane-bounded organelle; GO:0044446 intracellular organelle part; GO:0032991 macromolecular complex; GO:0044424 intracellular part; GO:0005623 cell; GO:0044422 organelle part; GO:0044427 chromosomal part; GO:0000786 nucleosome; GO:0043228 non-membrane-bounded organelle; GO:0043231 intracellular membrane-bounded organelle; GO:0043…	GO:0097159 organic cyclic compound binding; GO:1901363 heterocyclic compound binding; GO:0003677 DNA binding; GO:0005488 binding; GO:0003676 nucleic acid binding;
AE_60_Cluster-11526.2944	len=151 frame:-3 start:649 end:197 gi|41055694|ref|NP_957253.1| ubiquitin-conjugating enzyme E2 D2 [Danio rerio]>gi|318053993|ref|NP_001187535.1| ubiquitin-conjugating enzyme e2 d2 [Ictalurus punctatus]>gi|29124433|gb|AAH48896.1| Zgc:55886 protein [Danio rerio]>gi|41351441|gb|AAH65678.1| Zgc:55886 [Danio rerio]>gi|182890642|gb|AAI64949.1| Zgc:55886 protein [Danio rerio]>gi|308322035|gb|ADO28155.1…	1.23064	Up	0.044076	16.701	extracellular				K06689	UBE2D; ubiquitin-conjugating enzyme E2 D [EC:2.3.2.23]	dre04120 Ubiquitin mediated proteolysis - Danio rerio (zebrafish); dre04141 Protein processing in endoplasmic reticulum - Danio rerio (zebrafish);
PE_O_Cluster-7693.9265	len=192 start:144 end:719; minus strand; High-mobility group box 1 [Danio rerio]	0.592405	Down	0.041619	22.089	nucleus		GO:0043226 organelle; GO:0043231 intracellular membrane-bounded organelle; GO:0043229 intracellular organelle; GO:0005634 nucleus; GO:0044464 cell part; GO:0005622 intracellular; GO:0044424 intracellular part; GO:0043227 membrane-bounded organelle; GO:0005623 cell;	GO:0097159 organic cyclic compound binding; GO:1901363 heterocyclic compound binding; GO:0003677 DNA binding; GO:0005488 binding; GO:0003676 nucleic acid binding;	K10802	HMGB1; high mobility group protein B1	dre04140 Autophagy - animal - Danio rerio (zebrafish); dre04217 Necroptosis - Danio rerio (zebrafish); dre03410 Base excision repair - Danio rerio (zebrafish);
PE_Unf_Cluster-11316.0	len=185 frame:-1 start:557 end:3 gi|688589760|ref|XP_009290317.1| PREDICTED: plectin isoform X5 [Danio rerio]	1.54128	Up	0.0126796	20.13	cytoplasm		GO:0005856 cytoskeleton; GO:0043226 organelle; GO:0043229 intracellular organelle; GO:0043232 intracellular non-membrane-bounded organelle; GO:0044464 cell part; GO:0005622 intracellular; GO:0044424 intracellular part; GO:0005623 cell; GO:0043228 non-membrane-bounded organelle;
PE_Unf_Cluster-8245.5392	len=334 frame:1 start:91 end:1092 gi|47087059|ref|NP_998543.1| secretory carrier membrane protein 2 [Danio rerio]>gi|28278508|gb|AAH46051.1| Secretory carrier membrane protein 2 [Danio rerio]	1.32627	Up	0.02732	37.034	plasma membrane	GO:0045184 establishment of protein localization; GO:0006810 transport; GO:0071702 organic substance transport; GO:0051179 localization; GO:0033036 macromolecule localization; GO:0008104 protein localization; GO:0015031 protein transport; GO:0051234 establishment of localization;	GO:0031224 intrinsic component of membrane; GO:0016020 membrane; GO:0016021 integral component of membrane; GO:0044425 membrane part;		K19995
AE_30_Cluster-5961.0	len=188 frame:-1 start:740 end:177 gi|597766603|ref|XP_007247174.1| PREDICTED: dual specificity protein phosphatase 26-like [Astyanax mexicanus]	0.210376	Down	0.0073011	20.825	cytoplasm	GO:0044267 cellular protein metabolic process; GO:0044238 primary metabolic process; GO:0006470 protein dephosphorylation; GO:0016311 dephosphorylation; GO:0044237 cellular metabolic process; GO:0006796 phosphate-containing compound metabolic process; GO:0071704 organic substance metabolic process; GO:0008152 metabolic process; GO:0006793 phosphorus metabolic process; GO:0044260 cellular macromol…		GO:0004725 protein tyrosine phosphatase activity; GO:0003824 catalytic activity; GO:0042578 phosphoric ester hydrolase activity; GO:0016791 phosphatase activity; GO:0016788 hydrolase activity, acting on ester bonds; GO:0016787 hydrolase activity; GO:0008138 protein tyrosine/serine/threonine phosphatase activity; GO:0004721 phosphoprotein phosphatase activity;	K14165
AE_30_Cluster-4207.0	len=279 start:163 end:1000; minus strand; hypothetical protein cypCar_00011491 [Cyprinus carpio]	0.529813	Down	0.0144787	31.12	cytoplasm	GO:0044699 single-organism process; GO:0008152 metabolic process; GO:0055114 oxidation-reduction process; GO:0044710 single-organism metabolic process;		GO:0003824 catalytic activity; GO:0016491 oxidoreductase activity;
PE_60_Cluster-12145.0	len=392 frame:1 start:1 end:1176 gi|213626317|gb|AAI71360.1| Unknown (protein for MGC:198087) [Danio rerio]	1.50229	Up	0.0026764	44.522	nucleus				K17361
PE_30_Cluster-8188.4396	"len=810 frame:3 start:3 end:2432 gi|542213796|ref|XP_005447730.1| PREDICTED: probable threonine--tRNA ligase 2, cytoplasmic-like isoform X2 [Oreochromis niloticus]"	0.791678	Down	0.0170182	93.298	cytoplasm	GO:0006518 peptide metabolic process; GO:0006725 cellular aromatic compound metabolic process; GO:0044267 cellular protein metabolic process; GO:0044699 single-organism process; GO:0009058 biosynthetic process; GO:1901566 organonitrogen compound biosynthetic process; GO:0043039 tRNA aminoacylation; GO:0044237 cellular metabolic process; GO:0006435 threonyl-tRNA aminoacylation; GO:0071704 organic …	GO:0044424 intracellular part; GO:0005623 cell; GO:0044464 cell part; GO:0005622 intracellular; GO:0005737 cytoplasm;	GO:0016876 ligase activity, forming aminoacyl-tRNA and related compounds; GO:0005524 ATP binding; GO:0004829 threonine-tRNA ligase activity; GO:1901265 nucleoside phosphate binding; GO:0016875 ligase activity, forming carbon-oxygen bonds; GO:0001882 nucleoside binding; GO:0043167 ion binding; GO:0016874 ligase activity; GO:0000166 nucleotide binding; GO:0097159 organic cyclic compound binding; GO…	K01868	TARS; threonyl-tRNA synthetase [EC:6.1.1.3]	dre00970 Aminoacyl-tRNA biosynthesis - Danio rerio (zebrafish);
PE_Unf_Cluster-8245.12125	len=383 frame:-2 start:2186 end:1038 gi|55742585|ref|NP_998252.1| 45 kDa calcium-binding protein precursor [Danio rerio]>gi|82241325|sp|Q7ZUC2.1|CAB45_DANRE RecName: Full=45 kDa calcium-binding protein; Short=Cab45; AltName: Full=Stromal cell-derived factor 4; Short=SDF-4; Flags: Precursor [Danio rerio]>gi|29179519|gb|AAH49332.1| Stromal cell derived factor 4 [Danio rerio]>gi|46362511|gb|AAH66581…	1.24402	Up	0.0135373	45.089	endoplasmic reticulum			GO:0043169 cation binding; GO:0046872 metal ion binding; GO:0005509 calcium ion binding; GO:0005488 binding; GO:0043167 ion binding;	K19934
PE_60_Cluster-3379.14304	len=313 frame:2 start:71 end:1009 gi|629514131|gb|AHY86051.1| cathepsin K [Cyprinus carpio 'color']	1.804	Up	0.0167012	34.276	extracellular	GO:0006508 proteolysis; GO:0008152 metabolic process; GO:0043170 macromolecule metabolic process; GO:0019538 protein metabolic process; GO:0044238 primary metabolic process; GO:0071704 organic substance metabolic process;		GO:0070011 peptidase activity, acting on L-amino acid peptides; GO:0008234 cysteine-type peptidase activity; GO:0016787 hydrolase activity; GO:0008233 peptidase activity; GO:0003824 catalytic activity;	K01371	CTSK; cathepsin K [EC:3.4.22.38]	dre04210 Apoptosis - Danio rerio (zebrafish); dre04620 Toll-like receptor signaling pathway - Danio rerio (zebrafish); dre04142 Lysosome - Danio rerio (zebrafish);
PE_O_Cluster-7137.0	len=212 start:1 end:635; minus strand; PREDICTED: complement C4-like isoform X1 [Sinocyclocheilus rhinocerous]	1.83728	Up	0.00052226	23.836	cytoplasm			GO:0030234 enzyme regulator activity; GO:0030414 peptidase inhibitor activity; GO:0061134 peptidase regulator activity; GO:0061135 endopeptidase regulator activity; GO:0004857 enzyme inhibitor activity; GO:0098772 molecular function regulator; GO:0004866 endopeptidase inhibitor activity;
AE_60_Cluster-9214.0	"len=166 frame:-2 start:500 end:3 gi|330376120|gb|AEC13096.1| H1 histone, partial [Astyanax altiparanae]>gi|330376122|gb|AEC13097.1| H1 histone, partial [Astyanax altiparanae]>gi|330376124|gb|AEC13098.1| H1 histone, partial [Astyanax altiparanae]>gi|330376126|gb|AEC13099.1| H1 histone, partial [Astyanax altiparanae]>gi|330376128|gb|AEC13100.1| H1 histone, partial [Astyanax altiparanae]"	0.271259	Down	0.0033607	16.809	nucleus	GO:0044085 cellular component biogenesis; GO:0016043 cellular component organization; GO:0034728 nucleosome organization; GO:0034622 cellular macromolecular complex assembly; GO:0006333 chromatin assembly or disassembly; GO:0043933 macromolecular complex subunit organization; GO:0065004 protein-DNA complex assembly; GO:0006323 DNA packaging; GO:0006334 nucleosome assembly; GO:0051276 chromosome o…	GO:0043229 intracellular organelle; GO:0043232 intracellular non-membrane-bounded organelle; GO:0044446 intracellular organelle part; GO:0032991 macromolecular complex; GO:0044424 intracellular part; GO:0005623 cell; GO:0044422 organelle part; GO:0044427 chromosomal part; GO:0000786 nucleosome; GO:0043228 non-membrane-bounded organelle; GO:0043231 intracellular membrane-bounded organelle; GO:0043…	GO:0097159 organic cyclic compound binding; GO:1901363 heterocyclic compound binding; GO:0003677 DNA binding; GO:0005488 binding; GO:0003676 nucleic acid binding;	K11275
PE_0_Cluster-19419.5112	len=228 frame:-3 start:756 end:73 gi|41055792|ref|NP_957271.1| sigma non-opioid intracellular receptor 1 [Danio rerio]>gi|82209697|sp|Q7ZWG9.1|SGMR1_DANRE RecName: Full=Sigma non-opioid intracellular receptor 1; AltName: Full=Sigma 1-type opioid receptor; Short=Sigma1-receptor; Short=Sigma1R [Danio rerio]>gi|29437220|gb|AAH49416.1| Sigma non-opioid intracellular receptor 1 [Danio rerio]	1.6614	Up	0.0198764	25.41	extracellular				K20719
AE_O_Cluster-4339.26144	"len=710 frame:1 start:1 end:2130 gi|118150428|ref|NP_001071193.1| acid trehalase-like protein 1 [Danio rerio]>gi|182627577|sp|A0JMP0.1|ATHL1_DANRE RecName: Full=Acid trehalase-like protein 1 [Danio rerio]>gi|116487970|gb|AAI25952.1| ATH1, acid trehalase-like 1 (yeast) [Danio rerio]"	0.590581	Down	0.008439	79.004	cytoplasm	GO:0008152 metabolic process; GO:0005975 carbohydrate metabolic process; GO:0044238 primary metabolic process; GO:0071704 organic substance metabolic process;		GO:0003824 catalytic activity;	K22078
AE_O_Cluster-4339.9424	"len=228 frame:-2 start:1142 end:459 gi|330376120|gb|AEC13096.1| H1 histone, partial [Astyanax altiparanae]>gi|330376122|gb|AEC13097.1| H1 histone, partial [Astyanax altiparanae]>gi|330376124|gb|AEC13098.1| H1 histone, partial [Astyanax altiparanae]>gi|330376126|gb|AEC13099.1| H1 histone, partial [Astyanax altiparanae]>gi|330376128|gb|AEC13100.1| H1 histone, partial [Astyanax altiparanae]"	0.466098	Down	0.0055006	23.434	nucleus	GO:0044085 cellular component biogenesis; GO:0016043 cellular component organization; GO:0034728 nucleosome organization; GO:0034622 cellular macromolecular complex assembly; GO:0006333 chromatin assembly or disassembly; GO:0043933 macromolecular complex subunit organization; GO:0065004 protein-DNA complex assembly; GO:0006323 DNA packaging; GO:0006334 nucleosome assembly; GO:0051276 chromosome o…	GO:0043229 intracellular organelle; GO:0043232 intracellular non-membrane-bounded organelle; GO:0044446 intracellular organelle part; GO:0032991 macromolecular complex; GO:0044424 intracellular part; GO:0005623 cell; GO:0044422 organelle part; GO:0044427 chromosomal part; GO:0000786 nucleosome; GO:0043228 non-membrane-bounded organelle; GO:0043231 intracellular membrane-bounded organelle; GO:0043…	GO:0097159 organic cyclic compound binding; GO:1901363 heterocyclic compound binding; GO:0003677 DNA binding; GO:0005488 binding; GO:0003676 nucleic acid binding;	K11275
PE_Unf_Cluster-8245.10718	len=207 frame:1 start:109 end:729 gi|444242628|gb|AGD93128.1| spindle assembly checkpoint protein Mad2 [Danio rerio]	1.20862	Up	0.0050426	23.644	cytoplasm				K02537	MAD2; mitotic spindle assembly checkpoint protein MAD2	dre04914 Progesterone-mediated oocyte maturation - Danio rerio (zebrafish); dre04110 Cell cycle - Danio rerio (zebrafish); dre04114 Oocyte meiosis - Danio rerio (zebrafish);
PE_O_Cluster-7693.20032	len=571 frame:-2 start:2105 end:393 gi|131888018|ref|NP_001076460.1| uncharacterized protein LOC100009622 precursor [Danio rerio]>gi|124481657|gb|AAI33140.1| Zgc:158619 protein [Danio rerio]	2.0289	Up	0.00026248	64.251	extracellular
PE_Unf_Cluster-8245.10930	len=212 frame:2 start:2 end:637 gi|52219464|gb|AAU29515.1| natural killer cell enhancing factor [Ictalurus punctatus]	1.32349	Up	0.0071163	23.65	cytoplasm	GO:0050794 regulation of cellular process; GO:0042592 homeostatic process; GO:0065008 regulation of biological quality; GO:0008152 metabolic process; GO:0050789 regulation of biological process; GO:0055114 oxidation-reduction process; GO:0044710 single-organism metabolic process; GO:0045454 cell redox homeostasis; GO:0044763 single-organism cellular process; GO:0019725 cellular homeostasis; GO:00…		GO:0016209 antioxidant activity; GO:0003824 catalytic activity; GO:0051920 peroxiredoxin activity; GO:0016684 oxidoreductase activity, acting on peroxide as acceptor; GO:0016491 oxidoreductase activity;	K13279	PRDX1; peroxiredoxin 1 [EC:1.11.1.15]	dre04146 Peroxisome - Danio rerio (zebrafish);
PE_0_Cluster-22783.1	len=89 start:1 end:264; minus strand; hypothetical protein cypCar_00034846 [Cyprinus carpio]	1.68865	Up	0.0141436	9.2097	extracellular				K17782
PE_O_Cluster-7693.18209	len=325 frame:3 start:144 end:1118 gi|348041239|ref|NP_001013344.2| replication factor C subunit 2 [Danio rerio]	0.68737	Down	0.024258	36.218	cytoplasm	GO:0006260 DNA replication; GO:0006725 cellular aromatic compound metabolic process; GO:0006259 DNA metabolic process; GO:1901360 organic cyclic compound metabolic process; GO:0006807 nitrogen compound metabolic process; GO:0009058 biosynthetic process; GO:0044238 primary metabolic process; GO:1901576 organic substance biosynthetic process; GO:0044237 cellular metabolic process; GO:0044249 cellul…		GO:0003677 DNA binding; GO:0005524 ATP binding; GO:1901265 nucleoside phosphate binding; GO:0001882 nucleoside binding; GO:0043167 ion binding; GO:0000166 nucleotide binding; GO:1901363 heterocyclic compound binding; GO:0097159 organic cyclic compound binding; GO:0032549 ribonucleoside binding; GO:0097367 carbohydrate derivative binding; GO:0032553 ribonucleotide binding; GO:0005488 binding; GO:0…	K10755	RFC2_4; replication factor C subunit 2/4	dre03030 DNA replication - Danio rerio (zebrafish); dre03430 Mismatch repair - Danio rerio (zebrafish); dre03420 Nucleotide excision repair - Danio rerio (zebrafish);
PE_O_Cluster-9680.0	len=80 start:1 end:239; minus strand; not Function	0.571712	Down	0.034243	8.4484	extracellular
AE_30_Cluster-7470.14901	len=446 frame:1 start:7 end:1344 gi|688534012|ref|XP_685613.5| PREDICTED: zona pellucida sperm-binding protein 3 isoform X1 [Danio rerio]	1.44005	Up	0.023958	49.669	cytoplasm
PE_30_Cluster-8188.7392	len=292 frame:1 start:1 end:876 gi|831298197|ref|XP_012680955.1| PREDICTED: voltage-dependent anion-selective channel protein 3 isoform X3 [Clupea harengus]>gi|831298199|ref|XP_012680956.1| PREDICTED: voltage-dependent anion-selective channel protein 3 isoform X4 [Clupea harengus]	0.665485	Down	0.0025789	30.976	cytoplasm	GO:0006820 anion transport; GO:0006810 transport; GO:0055085 transmembrane transport; GO:0050789 regulation of biological process; GO:0032879 regulation of localization; GO:0051049 regulation of transport; GO:0006811 ion transport; GO:0044070 regulation of anion transport; GO:0043269 regulation of ion transport; GO:0051179 localization; GO:0065007 biological regulation; GO:0051234 establishment o…	GO:0016020 membrane; GO:0043229 intracellular organelle; GO:0019867 outer membrane; GO:0044429 mitochondrial part; GO:0098588 bounding membrane of organelle; GO:0031090 organelle membrane; GO:0005741 mitochondrial outer membrane; GO:0005737 cytoplasm; GO:0044446 intracellular organelle part; GO:0031967 organelle envelope; GO:0044424 intracellular part; GO:0005623 cell; GO:0044422 organelle part; …	GO:0015075 ion transmembrane transporter activity; GO:0022803 passive transmembrane transporter activity; GO:0005253 anion channel activity; GO:0022892 substrate-specific transporter activity; GO:0015267 channel activity; GO:0022891 substrate-specific transmembrane transporter activity; GO:0005244 voltage-gated ion channel activity; GO:0008308 voltage-gated anion channel activity; GO:0022838 subs…	K15041	VDAC3; voltage-dependent anion channel protein 3	dre04020 Calcium signaling pathway - Danio rerio (zebrafish); dre04216 Ferroptosis - Danio rerio (zebrafish); dre04218 Cellular senescence - Danio rerio (zebrafish); dre04217 Necroptosis - Danio rerio (zebrafish); dre04621 NOD-like receptor signaling pathway - Danio rerio (zebrafish);
PE_O_Cluster-7693.29010	len=194 frame:2 start:122 end:703 gi|292620675|ref|XP_001337059.3| PREDICTED: uncharacterized protein si:dkey-87o1.2 isoform X1 [Danio rerio]	0.826034	Down	0.034682	21.719	extracellular
PE_Unf_Cluster-8245.9079	len=481 frame:2 start:71 end:1513 gi|47550737|ref|NP_999887.1| dipeptidyl peptidase 1 precursor [Danio rerio]>gi|39794586|gb|AAH64286.1| Cathepsin C [Danio rerio]	0.789095	Down	0.031776	53.878	extracellular	GO:0006508 proteolysis; GO:0008152 metabolic process; GO:0043170 macromolecule metabolic process; GO:0019538 protein metabolic process; GO:0044238 primary metabolic process; GO:0071704 organic substance metabolic process;		GO:0070011 peptidase activity, acting on L-amino acid peptides; GO:0008234 cysteine-type peptidase activity; GO:0016787 hydrolase activity; GO:0008233 peptidase activity; GO:0003824 catalytic activity;	K01275	CTSC; cathepsin C [EC:3.4.14.1]	dre04210 Apoptosis - Danio rerio (zebrafish); dre04142 Lysosome - Danio rerio (zebrafish);
PE_O_Cluster-1638.0	len=263 frame:-1 start:1101 end:313 gi|295314922|gb|ADF97611.1| apolipoprotein A-I [Hypophthalmichthys molitrix]	1.71076	Up	0.020102	30.618	extracellular	GO:0006869 lipid transport; GO:0044699 single-organism process; GO:0010876 lipid localization; GO:0071702 organic substance transport; GO:0044238 primary metabolic process; GO:0042157 lipoprotein metabolic process; GO:0071704 organic substance metabolic process; GO:0051234 establishment of localization; GO:0006810 transport; GO:0008152 metabolic process; GO:1902578 single-organism localization; G…	GO:0005576 extracellular region;	GO:0008289 lipid binding; GO:0005488 binding;	K08757	APOA1; apolipoprotein A-I	dre03320 PPAR signaling pathway - Danio rerio (zebrafish);
PE_O_Cluster-7693.14013	len=346 frame:3 start:66 end:1103 gi|58801516|ref|NP_955908.1| mitochondrial import receptor subunit TOM40 homolog [Danio rerio]>gi|528503847|ref|XP_005158148.1| PREDICTED: mitochondrial import receptor subunit TOM40 homolog isoform X1 [Danio rerio]>gi|31419754|gb|AAH53295.1| Translocase of outer mitochondrial membrane 40 homolog (yeast) [Danio rerio]	1.26471	Up	0.00086171	36.308	cytoplasm	GO:0006810 transport; GO:0055085 transmembrane transport; GO:0051179 localization; GO:0051234 establishment of localization;	GO:0016020 membrane; GO:0043229 intracellular organelle; GO:0019867 outer membrane; GO:0044429 mitochondrial part; GO:0098588 bounding membrane of organelle; GO:0031090 organelle membrane; GO:0005741 mitochondrial outer membrane; GO:0005737 cytoplasm; GO:0044446 intracellular organelle part; GO:0031967 organelle envelope; GO:0044424 intracellular part; GO:0005623 cell; GO:0044422 organelle part; …		K11518
PE_O_Cluster-7693.22417	len=646 frame:3 start:60 end:1997 gi|528498496|ref|XP_005157058.1| PREDICTED: uncharacterized protein LOC565426 isoform X1 [Danio rerio]	1.37114	Up	0.041556	73.192	cytoplasm				K19928
PE_Unf_Cluster-8245.8966	len=236 frame:3 start:3 end:710 gi|308323189|gb|ADO28731.1| ras-related protein rab-11b [Ictalurus punctatus]	0.738933	Down	0.04752	26.543	mitochondria	GO:0050794 regulation of cellular process; GO:0044700 single organism signaling; GO:0051716 cellular response to stimulus; GO:0007165 signal transduction; GO:0050789 regulation of biological process; GO:0007154 cell communication; GO:0035556 intracellular signal transduction; GO:0044699 single-organism process; GO:0007264 small GTPase mediated signal transduction; GO:0023052 signaling; GO:0050896…		GO:1901265 nucleoside phosphate binding; GO:0001882 nucleoside binding; GO:0043167 ion binding; GO:0000166 nucleotide binding; GO:0097159 organic cyclic compound binding; GO:1901363 heterocyclic compound binding; GO:0032549 ribonucleoside binding; GO:0097367 carbohydrate derivative binding; GO:0032553 ribonucleotide binding; GO:0005488 binding; GO:0032550 purine ribonucleoside binding; GO:0043168…	K07905	RAB11B; Ras-related protein Rab-11B	dre04144 Endocytosis - Danio rerio (zebrafish);
PE_30_Cluster-8188.8738	len=319 frame:1 start:1 end:957 gi|67514547|ref|NP_991151.2| m7GpppX diphosphatase [Danio rerio]>gi|63101724|gb|AAH94967.1| MRNA decapping enzyme [Danio rerio]>gi|182890434|gb|AAI64351.1| MRNA decapping enzyme [Danio rerio]	0.795824	Down	0.0196754	36.58	cytoplasm	GO:0006725 cellular aromatic compound metabolic process; GO:0060255 regulation of macromolecule metabolic process; GO:0048519 negative regulation of biological process; GO:0044237 cellular metabolic process; GO:0071704 organic substance metabolic process; GO:0044270 cellular nitrogen compound catabolic process; GO:0008152 metabolic process; GO:0046483 heterocycle metabolic process; GO:0006139 nuc…		GO:0016787 hydrolase activity; GO:0003824 catalytic activity;	K12584	DCPS; m7GpppX diphosphatase [EC:3.6.1.59]	dre03018 RNA degradation - Danio rerio (zebrafish);
AE_O_Cluster-4339.25249	len=219 frame:3 start:3 end:659 gi|111306360|gb|AAI21758.1| Npm4 protein [Danio rerio]	1.49291	Up	0.00073947	24.509	nucleus				K11276
PE_Unf_Cluster-924.1	len=134 frame:-3 start:719 end:318 gi|47085873|ref|NP_998291.1| beta-2 microglobulin precursor [Danio rerio]>gi|34783833|gb|AAH57435.1| Zgc:64161 [Danio rerio]	2.0756	Up	0.0141005	15.171	extracellular			GO:0005515 protein binding; GO:0005488 binding;	K08055
PE_0_Cluster-24546.0	"len=494 frame:1 start:1 end:1482 gi|597768119|ref|XP_007247897.1| PREDICTED: serine hydroxymethyltransferase, cytosolic [Astyanax mexicanus]"	0.600458	Down	0.0136009	54.665	cytoplasm	GO:0044281 small molecule metabolic process; GO:0044763 single-organism cellular process; GO:0006807 nitrogen compound metabolic process; GO:0044699 single-organism process; GO:0044238 primary metabolic process; GO:0006544 glycine metabolic process; GO:1901605 alpha-amino acid metabolic process; GO:0044237 cellular metabolic process; GO:0071704 organic substance metabolic process; GO:0008152 meta…		GO:0097159 organic cyclic compound binding; GO:1901363 heterocyclic compound binding; GO:0003824 catalytic activity; GO:0005488 binding; GO:0043167 ion binding; GO:0004372 glycine hydroxymethyltransferase activity; GO:0016741 transferase activity, transferring one-carbon groups; GO:0043168 anion binding; GO:0016742 hydroxymethyl-, formyl- and related transferase activity; GO:0048037 cofactor bind…	K00600	glyA; glycine hydroxymethyltransferase [EC:2.1.2.1]	dre00670 One carbon pool by folate - Danio rerio (zebrafish); dre01230 Biosynthesis of amino acids - Danio rerio (zebrafish); dre01200 Carbon metabolism - Danio rerio (zebrafish); dre01100 Metabolic pathways - Danio rerio (zebrafish); dre00260 Glycine, serine and threonine metabolism - Danio rerio (zebrafish); dre00630 Glyoxylate and dicarboxylate metabolism - Danio rerio (zebrafish);
AE_60_Cluster-11526.14642	len=165 start:69 end:563; minus strand; PREDICTED: peptidyl-prolyl cis-trans isomerase-like isoform X1 [Sinocyclocheilus rhinocerous]	0.472549	Down	0.0054605	17.722	cytoplasm	GO:0044267 cellular protein metabolic process; GO:0044238 primary metabolic process; GO:0018208 peptidyl-proline modification; GO:0000413 protein peptidyl-prolyl isomerization; GO:0044237 cellular metabolic process; GO:0071704 organic substance metabolic process; GO:0006457 protein folding; GO:0018193 peptidyl-amino acid modification; GO:0008152 metabolic process; GO:0044260 cellular macromolecul…		GO:0003755 peptidyl-prolyl cis-trans isomerase activity; GO:0016853 isomerase activity; GO:0003824 catalytic activity; GO:0016859 cis-trans isomerase activity;	K09565	PPIF; peptidyl-prolyl isomerase F (cyclophilin D) [EC:5.2.1.8]	dre04020 Calcium signaling pathway - Danio rerio (zebrafish);
PE_Unf_Cluster-8245.9199	len=322 frame:1 start:331 end:1296 gi|50539710|ref|NP_001002321.1| tRNA (adenine(58)-N(1))-methyltransferase catalytic subunit TRMT61A [Danio rerio]>gi|49899174|gb|AAH75759.1| TRNA methyltransferase 61 homolog A (S. cerevisiae) [Danio rerio]	0.661725	Down	0.0024379	35.333	cytoskeleton	GO:0006396 RNA processing; GO:0034470 ncRNA processing; GO:0006725 cellular aromatic compound metabolic process; GO:1901360 organic cyclic compound metabolic process; GO:0006807 nitrogen compound metabolic process; GO:0044238 primary metabolic process; GO:0044237 cellular metabolic process; GO:0009451 RNA modification; GO:0032259 methylation; GO:0071704 organic substance metabolic process; GO:001…	GO:1902494 catalytic complex; GO:0031515 tRNA (m1A) methyltransferase complex; GO:0044464 cell part; GO:0005622 intracellular; GO:0005737 cytoplasm; GO:0032991 macromolecular complex; GO:0044424 intracellular part; GO:0043527 tRNA methyltransferase complex; GO:1990234 transferase complex; GO:0005623 cell; GO:0044444 cytoplasmic part; GO:0034708 methyltransferase complex;	GO:0016426 tRNA (adenine) methyltransferase activity; GO:0008757 S-adenosylmethionine-dependent methyltransferase activity; GO:0008168 methyltransferase activity; GO:0008173 RNA methyltransferase activity; GO:0003824 catalytic activity; GO:0016741 transferase activity, transferring one-carbon groups; GO:0008175 tRNA methyltransferase activity; GO:0016740 transferase activity; GO:0016429 tRNA (ade…	K07442
PE_60_Cluster-3379.1731	len=164 frame:3 start:102 end:593 gi|688554828|ref|XP_009299725.1| PREDICTED: thy-1 membrane glycoprotein isoform X1 [Danio rerio]	6.92828	Up	0.00147579	17.663	extracellular			GO:0005515 protein binding; GO:0005488 binding;	K06514
AE_0_Cluster-10412.0	len=77 start:162 end:390; minus strand; PREDICTED: neudesin-like [Sinocyclocheilus anshuiensis]	1.3462	Up	0.036715	8.2962	cytoplasm,nucleus
PE_O_Cluster-7693.21850	len=106 start:159 end:476; minus strand; hypothetical protein cypCar_00024456 [Cyprinus carpio]	1.56402	Up	0.00051563	12.037	nucleus
PE_0_Cluster-19419.5113	len=362 frame:3 start:66 end:1151 gi|45592938|ref|NP_996660.1| sialic acid synthase [Danio rerio]>gi|41351113|gb|AAH65584.1| Zgc:77126 [Danio rerio]	1.99724	Up	0.0080803	40.474	cytoplasm	GO:0044723 single-organism carbohydrate metabolic process; GO:0016051 carbohydrate biosynthetic process; GO:0008152 metabolic process; GO:0044711 single-organism biosynthetic process; GO:0044710 single-organism metabolic process; GO:0044699 single-organism process; GO:0009058 biosynthetic process; GO:0044238 primary metabolic process; GO:0005975 carbohydrate metabolic process; GO:1901576 organic …		GO:0003824 catalytic activity;	K05304	NANS; sialic acid synthase [EC:2.5.1.56 2.5.1.57 2.5.1.132]	dre01100 Metabolic pathways - Danio rerio (zebrafish); dre00520 Amino sugar and nucleotide sugar metabolism - Danio rerio (zebrafish);
AE_60_Cluster-11526.2648	len=78 frame:2 start:2 end:235 gi|597782039|ref|XP_007254577.1| PREDICTED: NADH dehydrogenase [ubiquinone] 1 alpha subcomplex subunit 3-like [Astyanax mexicanus]	1.26827	Up	0.0120971	8.4989	extracellular		GO:0016020 membrane; GO:0098800 inner mitochondrial membrane protein complex; GO:0031090 organelle membrane; GO:0098796 membrane protein complex; GO:0005737 cytoplasm; GO:0032991 macromolecular complex; GO:0045271 respiratory chain complex I; GO:0098798 mitochondrial protein complex; GO:0044424 intracellular part; GO:0005747 mitochondrial respiratory chain complex I; GO:0005623 cell; GO:0044455 m…		K03947	NDUFA3; NADH dehydrogenase (ubiquinone) 1 alpha subcomplex subunit 3	dre01100 Metabolic pathways - Danio rerio (zebrafish); dre00190 Oxidative phosphorylation - Danio rerio (zebrafish);
AE_60_Cluster-7268.0	"len=248 frame:3 start:3 end:746 gi|836468107|ref|NP_001103511.2| chitinase, acidic precursor [Danio rerio]>gi|213625929|gb|AAI71633.1| Zgc:173927 [Danio rerio]"	1.9339	Up	0.036361	27.209	cytoplasm	GO:1901071 glucosamine-containing compound metabolic process; GO:0006030 chitin metabolic process; GO:0006026 aminoglycan catabolic process; GO:1901136 carbohydrate derivative catabolic process; GO:0006807 nitrogen compound metabolic process; GO:0006032 chitin catabolic process; GO:0005975 carbohydrate metabolic process; GO:0044238 primary metabolic process; GO:1901072 glucosamine-containing comp…	GO:0005576 extracellular region;	GO:0004553 hydrolase activity, hydrolyzing O-glycosyl compounds; GO:0008061 chitin binding; GO:0097367 carbohydrate derivative binding; GO:0016787 hydrolase activity; GO:0004568 chitinase activity; GO:0003824 catalytic activity; GO:0005488 binding; GO:0016798 hydrolase activity, acting on glycosyl bonds;	K01183	E3.2.1.14; chitinase [EC:3.2.1.14]	dre01100 Metabolic pathways - Danio rerio (zebrafish); dre00520 Amino sugar and nucleotide sugar metabolism - Danio rerio (zebrafish);
PE_Unf_Cluster-8245.1077	len=226 frame:-3 start:1019 end:342 gi|315585128|gb|ADU34086.1| tissue inhibitor of metalloproteinase 2 [Ctenopharyngodon idella]	2.95762	Up	0.0021214	25.084	extracellular			GO:0030234 enzyme regulator activity; GO:0005488 binding; GO:0030414 peptidase inhibitor activity; GO:0061134 peptidase regulator activity; GO:0005515 protein binding; GO:0061135 endopeptidase regulator activity; GO:0008191 metalloendopeptidase inhibitor activity; GO:0098772 molecular function regulator; GO:0004857 enzyme inhibitor activity; GO:0004866 endopeptidase inhibitor activity;	K22583
PE_Unf_Cluster-8245.9135	len=1514 frame:-2 start:4835 end:294 gi|209978474|gb|ACJ04671.1| DNA methyltransferase 1 [Carassius auratus]	0.792888	Down	0.0032024	170.44	nucleus	GO:0006305 DNA alkylation; GO:0006725 cellular aromatic compound metabolic process; GO:0006259 DNA metabolic process; GO:1901360 organic cyclic compound metabolic process; GO:0006807 nitrogen compound metabolic process; GO:0044238 primary metabolic process; GO:0044237 cellular metabolic process; GO:0090116 C-5 methylation of cytosine; GO:0032259 methylation; GO:0071704 organic substance metabolic…	GO:0043226 organelle; GO:0043231 intracellular membrane-bounded organelle; GO:0043229 intracellular organelle; GO:0005634 nucleus; GO:0044464 cell part; GO:0005622 intracellular; GO:0044424 intracellular part; GO:0043227 membrane-bounded organelle; GO:0005623 cell;	GO:0008757 S-adenosylmethionine-dependent methyltransferase activity; GO:0003677 DNA binding; GO:0008168 methyltransferase activity; GO:0009008 DNA-methyltransferase activity; GO:0043167 ion binding; GO:0016741 transferase activity, transferring one-carbon groups; GO:0003682 chromatin binding; GO:0008270 zinc ion binding; GO:1901363 heterocyclic compound binding; GO:0097159 organic cyclic compoun…	K00558	DNMT1; DNA (cytosine-5)-methyltransferase 1 [EC:2.1.1.37]	dre01100 Metabolic pathways - Danio rerio (zebrafish); dre00270 Cysteine and methionine metabolism - Danio rerio (zebrafish);
PE_O_Cluster-7693.2914	len=526 frame:-1 start:2280 end:703 gi|57526015|ref|NP_001003517.1| protein disulfide-isomerase A3 precursor [Danio rerio]>gi|50417108|gb|AAH77131.1| Zgc:100906 [Danio rerio]	0.731526	Down	0.024722	59.313	extracellular	GO:0050794 regulation of cellular process; GO:0042592 homeostatic process; GO:0065008 regulation of biological quality; GO:0050789 regulation of biological process; GO:0045454 cell redox homeostasis; GO:0044763 single-organism cellular process; GO:0019725 cellular homeostasis; GO:0044699 single-organism process; GO:0009987 cellular process; GO:0065007 biological regulation;	GO:0043226 organelle; GO:0043231 intracellular membrane-bounded organelle; GO:0043229 intracellular organelle; GO:0005783 endoplasmic reticulum; GO:0044464 cell part; GO:0005622 intracellular; GO:0005737 cytoplasm; GO:0012505 endomembrane system; GO:0044424 intracellular part; GO:0043227 membrane-bounded organelle; GO:0005623 cell; GO:0044444 cytoplasmic part;	GO:0016853 isomerase activity; GO:0003824 catalytic activity;	K08056	PDIA3; protein disulfide isomerase family A, member 3 [EC:5.3.4.1]	dre04141 Protein processing in endoplasmic reticulum - Danio rerio (zebrafish);
AE_60_Cluster-2737.0	len=571 frame:-1 start:1847 end:135 gi|131888018|ref|NP_001076460.1| uncharacterized protein LOC100009622 precursor [Danio rerio]>gi|124481657|gb|AAI33140.1| Zgc:158619 protein [Danio rerio]	0.147325	Down	0.00115566	64.307	extracellular
PE_O_Cluster-740.0	len=499 frame:3 start:3 end:1499 gi|524845487|gb|AGR34023.1| secreted immunoglobulin heavy chain IgM [Megalobrama amblycephala]	1.31193	Up	0.0044185	55.858	cytoplasm			GO:0005515 protein binding; GO:0005488 binding;
PE_60_Cluster-4784.0	len=150 start:1 end:448; minus strand; PREDICTED: microtubule-associated protein 4-like isoform X2 [Sinocyclocheilus rhinocerous]	1.29132	Up	0.0171649	16.567	extracellular
AE_60_Cluster-11526.4483	len=297 frame:1 start:1 end:891 gi|688585404|ref|XP_009289375.1| PREDICTED: uncharacterized protein LOC393427 isoform X1 [Danio rerio]	1.66471	Up	0.025518	31.731	cytoplasm	GO:0044699 single-organism process; GO:0008152 metabolic process; GO:0055114 oxidation-reduction process; GO:0044710 single-organism metabolic process;			K00121	frmA; S-(hydroxymethyl)glutathione dehydrogenase / alcohol dehydrogenase [EC:1.1.1.284 1.1.1.1]	dre00010 Glycolysis / Gluconeogenesis - Danio rerio (zebrafish); dre01200 Carbon metabolism - Danio rerio (zebrafish); dre01100 Metabolic pathways - Danio rerio (zebrafish); dre00350 Tyrosine metabolism - Danio rerio (zebrafish); dre00830 Retinol metabolism - Danio rerio (zebrafish); dre00982 Drug metabolism - cytochrome P450 - Danio rerio (zebrafish); dre00071 Fatty acid degradation - Danio reri…
PE_60_Cluster-3379.11924	len=571 frame:3 start:3 end:1715 gi|385277232|gb|AFI57745.1| glucose-6-phosphate isomerase [Carassius auratus]	3.77027	Up	0.0199767	64.276	cytoplasm	GO:0006757 ATP generation from ADP; GO:0009116 nucleoside metabolic process; GO:0042278 purine nucleoside metabolic process; GO:0006165 nucleoside diphosphate phosphorylation; GO:0046031 ADP metabolic process; GO:0019362 pyridine nucleotide metabolic process; GO:0006096 glycolytic process; GO:0009167 purine ribonucleoside monophosphate metabolic process; GO:0019319 hexose biosynthetic process; GO…		GO:0004347 glucose-6-phosphate isomerase activity; GO:0016853 isomerase activity; GO:0016860 intramolecular oxidoreductase activity; GO:0003824 catalytic activity; GO:0016861 intramolecular oxidoreductase activity, interconverting aldoses and ketoses;	K01810	GPI; glucose-6-phosphate isomerase [EC:5.3.1.9]	dre00010 Glycolysis / Gluconeogenesis - Danio rerio (zebrafish); dre01200 Carbon metabolism - Danio rerio (zebrafish); dre01100 Metabolic pathways - Danio rerio (zebrafish); dre00520 Amino sugar and nucleotide sugar metabolism - Danio rerio (zebrafish); dre00030 Pentose phosphate pathway - Danio rerio (zebrafish); dre00500 Starch and sucrose metabolism - Danio rerio (zebrafish);
PE_O_Cluster-8660.0	len=430 start:1 end:1287; minus strand; PREDICTED: LOW QUALITY PROTEIN: collagen alpha-1(XII) chain-like [Cyprinus carpio]	1.50305	Up	0.040958	46.774	cytoplasm			GO:0005515 protein binding; GO:0005488 binding;	K08132
PE_0_Cluster-22250.2	len=220 frame:3 start:3 end:662 gi|47271386|ref|NP_998709.1| ER membrane protein complex subunit 2 [Danio rerio]>gi|123918128|sp|Q6TGY8.1|EMC2_DANRE RecName: Full=ER membrane protein complex subunit 2; AltName: Full=Tetratricopeptide repeat protein 35; Short=TPR repeat protein 35 [Danio rerio]>gi|37681847|gb|AAQ97801.1| KIAA0103-like protein [Danio rerio]>gi|48734812|gb|AAH71517.1| Tetratricopept…	1.31868	Up	0.0034988	25.916	cytoplasm			GO:0005515 protein binding; GO:0005488 binding;
PE_60_Cluster-6093.0	len=176 frame:-2 start:870 end:343 gi|210147502|ref|NP_956365.2| ammonium transporter Rh type B [Danio rerio]>gi|82095227|sp|Q7T070.1|RHBG_DANRE RecName: Full=Ammonium transporter Rh type B; AltName: Full=Rhesus blood group family type B glycoprotein; Short=Rh family type B glycoprotein; Short=Rh type B glycoprotein [Danio rerio]>gi|33328168|gb|AAQ09527.1| Rh type B glycoprotein [Danio rerio]	0.414696	Down	0.047579	18.147	plasma membrane	GO:0006810 transport; GO:0051179 localization; GO:0015696 ammonium transport; GO:0006812 cation transport; GO:0071705 nitrogen compound transport; GO:0006811 ion transport; GO:0051234 establishment of localization;	GO:0016020 membrane;	GO:0008519 ammonium transmembrane transporter activity; GO:0015075 ion transmembrane transporter activity; GO:0022892 substrate-specific transporter activity; GO:0008324 cation transmembrane transporter activity; GO:0022891 substrate-specific transmembrane transporter activity; GO:0022857 transmembrane transporter activity; GO:0005215 transporter activity;	K06580
AE_30_Cluster-7470.12906	len=400 frame:2 start:821 end:2020 gi|50344984|ref|NP_001002164.1| casein kinase II alpha 1 subunit [Danio rerio]>gi|47937834|gb|AAH71303.1| Zgc:86598 [Danio rerio]>gi|158253899|gb|AAI54299.1| Zgc:86598 [Danio rerio]	1.22842	Up	0.040036	45.782	nucleus	GO:0016310 phosphorylation; GO:0044267 cellular protein metabolic process; GO:0044238 primary metabolic process; GO:0044237 cellular metabolic process; GO:0006796 phosphate-containing compound metabolic process; GO:0071704 organic substance metabolic process; GO:0008152 metabolic process; GO:0006468 protein phosphorylation; GO:0006793 phosphorus metabolic process; GO:0044260 cellular macromolecul…		GO:0005524 ATP binding; GO:1901265 nucleoside phosphate binding; GO:0016773 phosphotransferase activity, alcohol group as acceptor; GO:0001882 nucleoside binding; GO:0043167 ion binding; GO:0004672 protein kinase activity; GO:0000166 nucleotide binding; GO:0097159 organic cyclic compound binding; GO:1901363 heterocyclic compound binding; GO:0032549 ribonucleoside binding; GO:0097367 carbohydrate …	K03097	CSNK2A; casein kinase II subunit alpha [EC:2.7.11.1]	dre04137 Mitophagy - animal - Danio rerio (zebrafish); dre04310 Wnt signaling pathway - Danio rerio (zebrafish); dre05168 Herpes simplex infection - Danio rerio (zebrafish); dre04520 Adherens junction - Danio rerio (zebrafish); dre03008 Ribosome biogenesis in eukaryotes - Danio rerio (zebrafish);
AE_O_Cluster-8565.0	len=96 start:223 end:510; minus strand; hypothetical protein cypCar_00044670 [Cyprinus carpio]	2.02693	Up	0.038539	10.349	extracellular	GO:0006508 proteolysis; GO:0008152 metabolic process; GO:0043170 macromolecule metabolic process; GO:0019538 protein metabolic process; GO:0044238 primary metabolic process; GO:0071704 organic substance metabolic process;		GO:0004252 serine-type endopeptidase activity; GO:0004175 endopeptidase activity; GO:0008233 peptidase activity; GO:0003824 catalytic activity; GO:0017171 serine hydrolase activity; GO:0008236 serine-type peptidase activity; GO:0070011 peptidase activity, acting on L-amino acid peptides; GO:0016787 hydrolase activity;
AE_30_Cluster-8419.0	"len=525 frame:3 start:3 end:1577 gi|55925442|ref|NP_001007292.1| succinyl-CoA:3-ketoacid coenzyme A transferase 1, mitochondrial [Danio rerio]>gi|50603835|gb|AAH78408.1| 3-oxoacid CoA transferase 1a [Danio rerio]>gi|182891146|gb|AAI63972.1| 3-oxoacid CoA transferase 1a [Danio rerio]"	0.769868	Down	0.00043952	56.953	mitochondria	GO:0044712 single-organism catabolic process; GO:0046952 ketone body catabolic process; GO:0044281 small molecule metabolic process; GO:0044763 single-organism cellular process; GO:0044699 single-organism process; GO:0044282 small molecule catabolic process; GO:0046950 cellular ketone body metabolic process; GO:0044237 cellular metabolic process; GO:0071704 organic substance metabolic process; GO…		GO:0008410 CoA-transferase activity; GO:0016782 transferase activity, transferring sulfur-containing groups; GO:0003824 catalytic activity; GO:0016740 transferase activity;	K01027	OXCT; 3-oxoacid CoA-transferase [EC:2.8.3.5]	dre00072 Synthesis and degradation of ketone bodies - Danio rerio (zebrafish); dre00280 Valine, leucine and isoleucine degradation - Danio rerio (zebrafish); dre00650 Butanoate metabolism - Danio rerio (zebrafish);
PE_Unf_Cluster-8245.5921	len=666 frame:1 start:64 end:2061 gi|831321923|ref|XP_012693860.1| PREDICTED: echinoderm microtubule-associated protein-like 2 isoform X3 [Clupea harengus]	1.39927	Up	0.008601	73.406	nucleus			GO:0005515 protein binding; GO:0005488 binding;	K18595
AE_30_Cluster-7470.6382	len=536 frame:-3 start:2125 end:518 gi|165972479|ref|NP_001107057.1| anaphase-promoting complex subunit 7 [Danio rerio]	1.22796	Up	0.036516	59.665	cytoplasm			GO:0005515 protein binding; GO:0005488 binding;	K03354	APC7; anaphase-promoting complex subunit 7	dre04914 Progesterone-mediated oocyte maturation - Danio rerio (zebrafish); dre04110 Cell cycle - Danio rerio (zebrafish); dre04120 Ubiquitin mediated proteolysis - Danio rerio (zebrafish); dre04114 Oocyte meiosis - Danio rerio (zebrafish);
PE_0_Cluster-19419.9013	"len=265 start:26 end:820; minus strand; hypothetical protein cypCar_00000383, partial [Cyprinus carpio]"	1.22195	Up	0.045041	29.387	nucleus	GO:0044267 cellular protein metabolic process; GO:0044238 primary metabolic process; GO:0018208 peptidyl-proline modification; GO:0000413 protein peptidyl-prolyl isomerization; GO:0044237 cellular metabolic process; GO:0071704 organic substance metabolic process; GO:0006457 protein folding; GO:0018193 peptidyl-amino acid modification; GO:0008152 metabolic process; GO:0044260 cellular macromolecul…		GO:0097159 organic cyclic compound binding; GO:1901363 heterocyclic compound binding; GO:0003723 RNA binding; GO:0003755 peptidyl-prolyl cis-trans isomerase activity; GO:1901265 nucleoside phosphate binding; GO:0016853 isomerase activity; GO:0003824 catalytic activity; GO:0005488 binding; GO:0003676 nucleic acid binding; GO:0000166 nucleotide binding; GO:0016859 cis-trans isomerase activity; GO:0…	K09564	PPIE; peptidyl-prolyl isomerase E (cyclophilin E) [EC:5.2.1.8]	dre03040 Spliceosome - Danio rerio (zebrafish);
PE_O_Cluster-10116.0	len=340 frame:2 start:5 end:1024 gi|29501368|gb|AAO74862.1| fetuin long form [Cyprinus carpio]	2.22634	Up	0.011043	38.075	extracellular			GO:0061135 endopeptidase regulator activity; GO:0004857 enzyme inhibitor activity; GO:0098772 molecular function regulator; GO:0030234 enzyme regulator activity; GO:0004866 endopeptidase inhibitor activity; GO:0004869 cysteine-type endopeptidase inhibitor activity; GO:0030414 peptidase inhibitor activity; GO:0061134 peptidase regulator activity;
PE_Unf_Cluster-10826.0	len=305 frame:2 start:44 end:958 gi|2073111|dbj|BAA19850.1| Y box protein 2 [Carassius auratus]	1.91257	Up	0.011439	33.803	nucleus	GO:0050794 regulation of cellular process; GO:0010468 regulation of gene expression; GO:0006355 regulation of transcription, DNA-templated; GO:0031326 regulation of cellular biosynthetic process; GO:0080090 regulation of primary metabolic process; GO:0060255 regulation of macromolecule metabolic process; GO:0019219 regulation of nucleobase-containing compound metabolic process; GO:0010556 regulat…		GO:0097159 organic cyclic compound binding; GO:1901363 heterocyclic compound binding; GO:0003677 DNA binding; GO:0005488 binding; GO:0003676 nucleic acid binding;	K09277
AE_30_Cluster-15686.0	len=90 frame:-3 start:365 end:96 gi|229577080|ref|NP_001153303.1| LYR motif-containing protein 2 [Danio rerio]>gi|82078542|sp|Q5RIM0.1|LYRM2_DANRE RecName: Full=LYR motif-containing protein 2 [Danio rerio]>gi|116284204|gb|AAI24396.1| Si:dkey-181i3.3 protein [Danio rerio]	0.512858	Down	0.0146776	10.541	mitochondria
AE_O_Cluster-4339.16411	len=141 frame:-1 start:1786 end:1364 gi|50344892|ref|NP_001002118.1| adenylate kinase isoenzyme 6 [Danio rerio]>gi|47939442|gb|AAH71472.1| Zgc:86811 [Danio rerio]	1.40185	Up	0.002984	16.23	mitochondria				K18532	AK6; adenylate kinase [EC:2.7.4.3]	dre01100 Metabolic pathways - Danio rerio (zebrafish); dre00230 Purine metabolism - Danio rerio (zebrafish); dre03008 Ribosome biogenesis in eukaryotes - Danio rerio (zebrafish);
PE_O_Cluster-7693.30022	len=99 frame:2 start:650 end:946 gi|63100943|gb|AAH95766.1| Zgc:112330 [Danio rerio]	0.59935	Down	0.0148556	11.023	cytoplasm				K07023
AE_Unf_Cluster-5694.15786	len=35 frame:-2 start:284 end:180 gi|145207311|gb|AAI14323.2| TRNA aspartic acid methyltransferase 1 [Danio rerio]	0.793814	Down	0.0172036	40.537	mitochondria				K15336
AE_0_Cluster-211.11147	len=118 frame:1 start:1378 end:1731 gi|385277232|gb|AFI57745.1| glucose-6-phosphate isomerase [Carassius auratus]	0.482695	Down	0.00018163	57.977	nucleus	GO:0006757 ATP generation from ADP; GO:0009116 nucleoside metabolic process; GO:0042278 purine nucleoside metabolic process; GO:0006165 nucleoside diphosphate phosphorylation; GO:0046031 ADP metabolic process; GO:0019362 pyridine nucleotide metabolic process; GO:0006096 glycolytic process; GO:0009167 purine ribonucleoside monophosphate metabolic process; GO:0019319 hexose biosynthetic process; GO…		GO:0004347 glucose-6-phosphate isomerase activity; GO:0016853 isomerase activity; GO:0016860 intramolecular oxidoreductase activity; GO:0003824 catalytic activity; GO:0016861 intramolecular oxidoreductase activity, interconverting aldoses and ketoses;
PE_60_Cluster-11733.0	len=395 frame:2 start:2 end:1186 gi|831284881|ref|XP_012673685.1| PREDICTED: mRNA cap guanine-N7 methyltransferase [Clupea harengus]	0.797438	Down	0.0026426	45.635	nucleus	GO:0006396 RNA processing; GO:0036260 RNA capping; GO:0006370 7-methylguanosine mRNA capping; GO:0006725 cellular aromatic compound metabolic process; GO:1901360 organic cyclic compound metabolic process; GO:0006807 nitrogen compound metabolic process; GO:0009452 7-methylguanosine RNA capping; GO:0044238 primary metabolic process; GO:0044237 cellular metabolic process; GO:0071704 organic substanc…	GO:0043226 organelle; GO:0043231 intracellular membrane-bounded organelle; GO:0043229 intracellular organelle; GO:0005634 nucleus; GO:0044464 cell part; GO:0005622 intracellular; GO:0044424 intracellular part; GO:0043227 membrane-bounded organelle; GO:0005623 cell;	GO:0008757 S-adenosylmethionine-dependent methyltransferase activity; GO:0008168 methyltransferase activity; GO:0008173 RNA methyltransferase activity; GO:0003824 catalytic activity; GO:0016741 transferase activity, transferring one-carbon groups; GO:0008174 mRNA methyltransferase activity; GO:0004482 mRNA (guanine-N7-)-methyltransferase activity; GO:0008170 N-methyltransferase activity; GO:00167…	K00565	RNMT; mRNA (guanine-N7-)-methyltransferase [EC:2.1.1.56]	dre03015 mRNA surveillance pathway - Danio rerio (zebrafish);
PE_O_Cluster-1389.0	len=321 frame:-3 start:1050 end:88 gi|528516798|ref|XP_005170607.1| PREDICTED: kininogen-1 isoform X1 [Danio rerio]	1.56861	Up	0.029602	35.99	cytoplasm			GO:0061135 endopeptidase regulator activity; GO:0004857 enzyme inhibitor activity; GO:0098772 molecular function regulator; GO:0030234 enzyme regulator activity; GO:0004866 endopeptidase inhibitor activity; GO:0004869 cysteine-type endopeptidase inhibitor activity; GO:0030414 peptidase inhibitor activity; GO:0061134 peptidase regulator activity;	K03898
PE_O_Cluster-7693.22299	len=225 frame:2 start:2 end:676 gi|528496702|ref|XP_005156475.1| PREDICTED: uncharacterized protein LOC556628 [Danio rerio]	2.30323	Up	0.036744	23.077	mitochondria
PE_O_Cluster-7693.1710	len=368 frame:-1 start:1104 end:1 gi|118027152|gb|ABK59973.1| iduronate 2-sulfatase [Danio rerio]	0.72701	Down	0.026456	41.696	mitochondria	GO:0008152 metabolic process;		GO:0016787 hydrolase activity; GO:0008484 sulfuric ester hydrolase activity; GO:0003824 catalytic activity; GO:0016788 hydrolase activity, acting on ester bonds;	K01136	IDS; iduronate 2-sulfatase [EC:3.1.6.13]	dre01100 Metabolic pathways - Danio rerio (zebrafish); dre00531 Glycosaminoglycan degradation - Danio rerio (zebrafish); dre04142 Lysosome - Danio rerio (zebrafish);
PE_30_Cluster-8188.6381	len=555 frame:3 start:96 end:1760 gi|528468567|ref|XP_005160060.1| PREDICTED: calmegin isoform X1 [Danio rerio]	0.557604	Down	0.028362	63.118	cytoplasm	GO:0006457 protein folding; GO:0009987 cellular process;	GO:0043226 organelle; GO:0043231 intracellular membrane-bounded organelle; GO:0043229 intracellular organelle; GO:0005783 endoplasmic reticulum; GO:0044464 cell part; GO:0005622 intracellular; GO:0005737 cytoplasm; GO:0012505 endomembrane system; GO:0044424 intracellular part; GO:0043227 membrane-bounded organelle; GO:0005623 cell; GO:0044444 cytoplasmic part;	GO:0005488 binding; GO:0043167 ion binding; GO:0046872 metal ion binding; GO:0043169 cation binding; GO:0005515 protein binding; GO:0005509 calcium ion binding; GO:0051082 unfolded protein binding;	K09551
AE_O_Cluster-4339.18256	len=1122 start:274 end:3639; minus strand; PREDICTED: low-density lipoprotein receptor-like [Sinocyclocheilus rhinocerous]	1.64041	Up	0.041939	122.6	cytoplasm			GO:0043169 cation binding; GO:0046872 metal ion binding; GO:0005515 protein binding; GO:0005509 calcium ion binding; GO:0003824 catalytic activity; GO:0005488 binding; GO:0043167 ion binding;
PE_0_Cluster-19419.9679	len=63 frame:-3 start:190 end:2 gi|30725830|ref|NP_851299.1| thymopoietin a [Danio rerio]>gi|28856177|gb|AAH48056.1| Thymopoietin [Danio rerio]>gi|182889956|gb|AAI65860.1| Tmpo protein [Danio rerio]	0.416241	Down	0.008542	62.31	extracellular
PE_0_Cluster-21685.0	"len=152 start:189 end:644; minus strand; PREDICTED: reticulocalbin-2-like, partial [Cyprinus carpio]"	0.672121	Down	0.0136578	17.427	cytoplasm			GO:0043169 cation binding; GO:0046872 metal ion binding; GO:0005509 calcium ion binding; GO:0005488 binding; GO:0043167 ion binding;
AE_Unf_Cluster-5694.19072	len=181 frame:3 start:3 end:545 gi|348514261|ref|XP_003444659.1| PREDICTED: cofilin-2-like [Oreochromis niloticus]>gi|498962702|ref|XP_004545668.1| PREDICTED: cofilin-1 [Maylandia zebra]>gi|548341096|ref|XP_005723091.1| PREDICTED: cofilin-2-like [Pundamilia nyererei]>gi|554804806|ref|XP_005913352.1| PREDICTED: cofilin-2-like [Haplochromis burtoni]>gi|583971842|ref|XP_006781339.1| PREDICTED: cofil…	0.810088	Down	0.0082981	20.266	extracellular	GO:0051261 protein depolymerization; GO:0016043 cellular component organization; GO:0071822 protein complex subunit organization; GO:0044763 single-organism cellular process; GO:0032984 macromolecular complex disassembly; GO:0007015 actin filament organization; GO:0008154 actin polymerization or depolymerization; GO:0044699 single-organism process; GO:0030042 actin filament depolymerization; GO:0…	GO:0043226 organelle; GO:0005856 cytoskeleton; GO:0043229 intracellular organelle; GO:0043232 intracellular non-membrane-bounded organelle; GO:0005622 intracellular; GO:0044464 cell part; GO:0044424 intracellular part; GO:0005623 cell; GO:0015629 actin cytoskeleton; GO:0043228 non-membrane-bounded organelle;	GO:0003779 actin binding; GO:0005515 protein binding; GO:0008092 cytoskeletal protein binding; GO:0005488 binding;	K05765	CFL; cofilin	dre04810 Regulation of actin cytoskeleton - Danio rerio (zebrafish);
AE_O_Cluster-4339.28935	[Astyanax mexicanus]	1.59508	Up	0.0077573	54.034	mitochondria				K17252
AE_0_Cluster-211.11583	len=203 start:200 end:807; minus strand; zona pellucida glycoprotein 2.1 [Gobiocypris rarus]	3.11279	Up	0.0105049	22.248	nucleus
PE_O_Cluster-7693.11603	len=189 frame:-3 start:1284 end:718 gi|45356145|ref|NP_957179.1| tumor protein D54 isoform 2 [Danio rerio]>gi|39645686|gb|AAH63969.1| Tumor protein D52-like 2b [Danio rerio]	0.773803	Down	0.0078154	20.416	cytoplasm
AE_30_Cluster-7470.13155	len=663 start:102 end:2089; minus strand; PREDICTED: sal-like protein 4 [Cyprinus carpio]	2.67286	Up	0.0190561	72.006	nucleus			GO:0097159 organic cyclic compound binding; GO:1901363 heterocyclic compound binding; GO:0005488 binding; GO:0003676 nucleic acid binding; GO:0043167 ion binding; GO:0043169 cation binding; GO:0046872 metal ion binding;	K19871
AE_Unf_Cluster-15204.2	len=157 start:1 end:470; minus strand; PREDICTED: fucose mutarotase isoform X1 [Sinocyclocheilus grahami]	1.40293	Up	0.0047564	17.104	cytoplasm	GO:0044723 single-organism carbohydrate metabolic process; GO:0008152 metabolic process; GO:0044710 single-organism metabolic process; GO:0044281 small molecule metabolic process; GO:0005996 monosaccharide metabolic process; GO:0044699 single-organism process; GO:0044238 primary metabolic process; GO:0005975 carbohydrate metabolic process; GO:0071704 organic substance metabolic process;		GO:0030246 carbohydrate binding; GO:0048029 monosaccharide binding; GO:0016853 isomerase activity; GO:0003824 catalytic activity; GO:0005488 binding; GO:0036094 small molecule binding;	K02431
PE_Unf_Cluster-8245.5181	len=159 frame:-2 start:576 end:100 gi|742184591|ref|XP_010888903.1| PREDICTED: ubiquitin-conjugating enzyme E2 variant 1 isoform X2 [Esox lucius]>gi|642127644|emb|CDQ60015.1| unnamed protein product [Oncorhynchus mykiss]	0.759886	Down	0.023277	17.742	mitochondria				K10704
PE_O_Cluster-6820.0	"len=89 start:207 end:471; minus strand; hypothetical protein cypCar_00032685, partial [Cyprinus carpio]"	1.47993	Up	0.048841	9.5099	mitochondria
AE_Unf_Cluster-103.0	len=128 start:198 end:578; minus strand; PREDICTED: 60 kDa lysophospholipase-like isoform X2 [Sinocyclocheilus rhinocerous]	1.45926	Up	0.038677	14.02	mitochondria			GO:0005515 protein binding; GO:0005488 binding;
PE_O_Cluster-7693.27968	len=80 frame:2 start:2 end:241 gi|410927015|ref|XP_003976963.1| PREDICTED: cytochrome c oxidase subunit 6C-1 isoform X2 [Takifugu rubripes]	1.26871	Up	0.042281	8.8123	mitochondria			GO:0015075 ion transmembrane transporter activity; GO:0022892 substrate-specific transporter activity; GO:0015077 monovalent inorganic cation transmembrane transporter activity; GO:0016676 oxidoreductase activity, acting on a heme group of donors, oxygen as acceptor; GO:0016675 oxidoreductase activity, acting on a heme group of donors; GO:0015078 hydrogen ion transmembrane transporter activity; G…	K02268	COX6C; cytochrome c oxidase subunit 6c	dre04260 Cardiac muscle contraction - Danio rerio (zebrafish); dre01100 Metabolic pathways - Danio rerio (zebrafish); dre00190 Oxidative phosphorylation - Danio rerio (zebrafish);
PE_Unf_Cluster-8245.1637	len=339 frame:1 start:64 end:1080 gi|723047743|gb|AIX47774.1| retinol dehydrogenase 13-like protein [Cyprinus carpio]	1.41131	Up	0.023098	37.508	cytoplasm				K11153	RDH12; retinol dehydrogenase 12 [EC:1.1.1.300]	dre01100 Metabolic pathways - Danio rerio (zebrafish); dre00830 Retinol metabolism - Danio rerio (zebrafish);
PE_Unf_Cluster-8245.16756	len=118 frame:-1 start:690 end:337 gi|688553169|ref|XP_009299425.1| PREDICTED: uncharacterized protein LOC768128 isoform X1 [Danio rerio]	1.60921	Up	0.023925	13.186	cytoplasm		GO:0005623 cell; GO:0005622 intracellular; GO:0044464 cell part;	GO:0030234 enzyme regulator activity; GO:0030414 peptidase inhibitor activity; GO:0061134 peptidase regulator activity; GO:0061135 endopeptidase regulator activity; GO:0004857 enzyme inhibitor activity; GO:0098772 molecular function regulator; GO:0004866 endopeptidase inhibitor activity; GO:0004869 cysteine-type endopeptidase inhibitor activity;	K13907
AE_O_Cluster-616.1	len=284 frame:-2 start:1210 end:359 gi|688565779|ref|XP_009301802.1| PREDICTED: haptoglobin-like [Danio rerio]	1.52744	Up	0.0098362	31.091	mitochondria	GO:0006508 proteolysis; GO:0008152 metabolic process; GO:0043170 macromolecule metabolic process; GO:0019538 protein metabolic process; GO:0044238 primary metabolic process; GO:0071704 organic substance metabolic process;		GO:0004252 serine-type endopeptidase activity; GO:0004175 endopeptidase activity; GO:0008233 peptidase activity; GO:0003824 catalytic activity; GO:0017171 serine hydrolase activity; GO:0008236 serine-type peptidase activity; GO:0070011 peptidase activity, acting on L-amino acid peptides; GO:0016787 hydrolase activity;	K16142
PE_O_Cluster-7693.3662	len=315 frame:1 start:136 end:1080 gi|688618103|ref|XP_009296512.1| PREDICTED: CD44 antigen [Danio rerio]	1.5701	Up	0.00087664	33.973	extracellular	GO:0007155 cell adhesion; GO:0022610 biological adhesion;	GO:0031224 intrinsic component of membrane; GO:0016020 membrane; GO:0016021 integral component of membrane; GO:0044425 membrane part;	GO:0097367 carbohydrate derivative binding; GO:0005539 glycosaminoglycan binding; GO:0005488 binding; GO:0005540 hyaluronic acid binding;	K06256	CD44; CD44 antigen	dre04512 ECM-receptor interaction - Danio rerio (zebrafish);
AE_O_Cluster-4339.18289	len=219 frame:2 start:2 end:658 gi|597737088|ref|XP_007230788.1| PREDICTED: peptidyl-prolyl cis-trans isomerase FKBP3 [Astyanax mexicanus]	0.744602	Down	0.020876	24.457	cytoplasm				K09570
PE_30_Cluster-1331.0	len=77 frame:2 start:2 end:232 gi|528512520|ref|XP_005160976.1| PREDICTED: elongation factor 1-delta isoform X3 [Danio rerio]	0.710912	Down	0.040137	8.4975	cytoplasm	GO:0006518 peptide metabolic process; GO:0006414 translational elongation; GO:0043043 peptide biosynthetic process; GO:0044267 cellular protein metabolic process; GO:0006807 nitrogen compound metabolic process; GO:0009058 biosynthetic process; GO:0043603 cellular amide metabolic process; GO:0044238 primary metabolic process; GO:1901566 organonitrogen compound biosynthetic process; GO:1901576 orga…	GO:0044464 cell part; GO:0005622 intracellular; GO:0005737 cytoplasm; GO:0032991 macromolecular complex; GO:0044424 intracellular part; GO:0043234 protein complex; GO:0005623 cell; GO:0044444 cytoplasmic part; GO:0005853 eukaryotic translation elongation factor 1 complex;	GO:0097159 organic cyclic compound binding; GO:1901363 heterocyclic compound binding; GO:0003723 RNA binding; GO:0008135 translation factor activity, RNA binding; GO:0003746 translation elongation factor activity; GO:0005488 binding; GO:0003676 nucleic acid binding;
PE_0_Cluster-19419.3676	len=447 frame:-2 start:2348 end:1008 gi|742101611|ref|XP_010869433.1| PREDICTED: septin-8-A isoform X2 [Esox lucius]	0.760243	Down	0.045562	52.09	mitochondria			GO:1901265 nucleoside phosphate binding; GO:0001882 nucleoside binding; GO:0043167 ion binding; GO:0000166 nucleotide binding; GO:0097159 organic cyclic compound binding; GO:1901363 heterocyclic compound binding; GO:0032549 ribonucleoside binding; GO:0097367 carbohydrate derivative binding; GO:0032553 ribonucleotide binding; GO:0005488 binding; GO:0032550 purine ribonucleoside binding; GO:0043168…	K16939
PE_Unf_Cluster-8245.13699	len=167 start:1245 end:1744; minus strand; PREDICTED: guanylate kinase-like isoform X3 [Sinocyclocheilus rhinocerous]	0.686036	Down	0.029338	18.531	cytoplasm	GO:0006725 cellular aromatic compound metabolic process; GO:0009117 nucleotide metabolic process; GO:0044281 small molecule metabolic process; GO:0044763 single-organism cellular process; GO:0072521 purine-containing compound metabolic process; GO:0044699 single-organism process; GO:1901360 organic cyclic compound metabolic process; GO:0006807 nitrogen compound metabolic process; GO:0044238 prima…		GO:0016301 kinase activity; GO:0003824 catalytic activity; GO:0004385 guanylate kinase activity; GO:0019205 nucleobase-containing compound kinase activity; GO:0019201 nucleotide kinase activity; GO:0016740 transferase activity; GO:0016776 phosphotransferase activity, phosphate group as acceptor; GO:0016772 transferase activity, transferring phosphorus-containing groups;	K00942	E2.7.4.8; guanylate kinase [EC:2.7.4.8]	dre01100 Metabolic pathways - Danio rerio (zebrafish); dre00230 Purine metabolism - Danio rerio (zebrafish);
PE_Unf_Cluster-8245.8895	"len=133 start:76 end:474; minus strand; PREDICTED: selenoprotein H-like, partial [Sinocyclocheilus rhinocerous]"	0.744347	Down	0.023643	14.545	nucleus
PE_Unf_Cluster-8245.3853	len=145 frame:-3 start:583 end:149 gi|597798021|ref|XP_007260563.1| PREDICTED: histone H2AX-like [Astyanax mexicanus]	0.414742	Down	0.0112841	15.257	nucleus		GO:0043229 intracellular organelle; GO:0043232 intracellular non-membrane-bounded organelle; GO:0044446 intracellular organelle part; GO:0032991 macromolecular complex; GO:0044424 intracellular part; GO:0005623 cell; GO:0044422 organelle part; GO:0044427 chromosomal part; GO:0000786 nucleosome; GO:0043228 non-membrane-bounded organelle; GO:0043231 intracellular membrane-bounded organelle; GO:0043…	GO:0097159 organic cyclic compound binding; GO:1901363 heterocyclic compound binding; GO:0003677 DNA binding; GO:0046982 protein heterodimerization activity; GO:0005488 binding; GO:0046983 protein dimerization activity; GO:0003676 nucleic acid binding; GO:0005515 protein binding;	K11251	H2A; histone H2A	dre04217 Necroptosis - Danio rerio (zebrafish);
AE_60_Cluster-11526.9253	len=184 frame:-3 start:907 end:356 gi|57524680|ref|NP_001003755.1| mitochondrial inner membrane protease subunit 2 [Danio rerio]>gi|82199928|sp|Q6AZD4.1|IMP2L_DANRE RecName: Full=Mitochondrial inner membrane protease subunit 2; AltName: Full=IMP2-like protein>gi|50603858|gb|AAH78193.1| IMP2 inner mitochondrial membrane peptidase-like (S. cerevisiae) [Danio rerio]	0.528555	Down	0.0135967	20.595	extracellular	GO:0006508 proteolysis; GO:0008152 metabolic process; GO:0043170 macromolecule metabolic process; GO:0019538 protein metabolic process; GO:0044238 primary metabolic process; GO:0071704 organic substance metabolic process;	GO:0031224 intrinsic component of membrane; GO:0016020 membrane; GO:0016021 integral component of membrane; GO:0044425 membrane part;	GO:0070011 peptidase activity, acting on L-amino acid peptides; GO:0016787 hydrolase activity; GO:0008233 peptidase activity; GO:0003824 catalytic activity; GO:0017171 serine hydrolase activity; GO:0008236 serine-type peptidase activity;	K09648	IMP2; mitochondrial inner membrane protease subunit 2 [EC:3.4.21.-]	dre03060 Protein export - Danio rerio (zebrafish);
AE_60_Cluster-11526.11500	len=314 start:62 end:1003; minus strand; zona pellucid glycoprotein 3 [Culter alburnus]	3.2391	Up	0.0173026	34.96	extracellular
PE_O_Cluster-7693.264	len=175 frame:2 start:50 end:574 gi|259089293|ref|NP_001158684.1| Dual specificity protein phosphatase 23 [Oncorhynchus mykiss]>gi|225705814|gb|ACO08753.1| Dual specificity protein phosphatase 23 [Oncorhynchus mykiss]>gi|642082966|emb|CDQ85254.1| unnamed protein product [Oncorhynchus mykiss]	1.37654	Up	0.0120589	19.233	cytoplasm	GO:0044267 cellular protein metabolic process; GO:0044238 primary metabolic process; GO:0006470 protein dephosphorylation; GO:0016311 dephosphorylation; GO:0044237 cellular metabolic process; GO:0006796 phosphate-containing compound metabolic process; GO:0071704 organic substance metabolic process; GO:0008152 metabolic process; GO:0006793 phosphorus metabolic process; GO:0044260 cellular macromol…		GO:0004725 protein tyrosine phosphatase activity; GO:0003824 catalytic activity; GO:0042578 phosphoric ester hydrolase activity; GO:0016791 phosphatase activity; GO:0016788 hydrolase activity, acting on ester bonds; GO:0016787 hydrolase activity; GO:0008138 protein tyrosine/serine/threonine phosphatase activity; GO:0004721 phosphoprotein phosphatase activity;	K14165
PE_Unf_Cluster-8245.14969	len=501 frame:1 start:1 end:1503 gi|160774330|gb|AAI55199.1| Pepd protein [Danio rerio]	2.16084	Up	0.035884	56.033	cytoplasm			GO:0008233 peptidase activity; GO:0008238 exopeptidase activity; GO:0046914 transition metal ion binding; GO:0003824 catalytic activity; GO:0005488 binding; GO:0043167 ion binding; GO:0043169 cation binding; GO:0070011 peptidase activity, acting on L-amino acid peptides; GO:0046872 metal ion binding; GO:0016787 hydrolase activity; GO:0004177 aminopeptidase activity; GO:0030145 manganese ion bindi…	K14213
PE_O_Cluster-5962.0	len=131 start:194 end:585; minus strand; PREDICTED: apolipoprotein A-I-like [Sinocyclocheilus rhinocerous]	1.87903	Up	0.0149591	15.106	cytoplasm	GO:0006869 lipid transport; GO:0044699 single-organism process; GO:0010876 lipid localization; GO:0071702 organic substance transport; GO:0044238 primary metabolic process; GO:0042157 lipoprotein metabolic process; GO:0071704 organic substance metabolic process; GO:0051234 establishment of localization; GO:0006810 transport; GO:0008152 metabolic process; GO:1902578 single-organism localization; G…	GO:0005576 extracellular region;	GO:0008289 lipid binding; GO:0005488 binding;	K08760
AE_30_Cluster-7470.10854	len=259 start:291 end:1065; minus strand; hypothetical protein cypCar_00039256 [Cyprinus carpio]	1.52714	Up	0.0196956	27.847	extracellular
PE_Unf_Cluster-8245.1449	len=773 frame:-3 start:3089 end:771 gi|498927586|ref|XP_004538994.1| PREDICTED: protein transport protein Sec23B [Maylandia zebra]>gi|548387987|ref|XP_005735850.1| PREDICTED: protein transport protein Sec23A-like [Pundamilia nyererei]>gi|554828886|ref|XP_005925043.1| PREDICTED: protein transport protein Sec23A-like isoform X1 [Haplochromis burtoni]>gi|554828888|ref|XP_005925044.1| PREDICTED: prot…	1.31942	Up	0.0102008	86.676	cytoplasm	GO:0045184 establishment of protein localization; GO:0006810 transport; GO:0046907 intracellular transport; GO:0070727 cellular macromolecule localization; GO:0051649 establishment of localization in cell; GO:0016192 vesicle-mediated transport; GO:0006886 intracellular protein transport; GO:0048193 Golgi vesicle transport; GO:0071702 organic substance transport; GO:0008104 protein localization; G…	GO:0016020 membrane; GO:0030658 transport vesicle membrane; GO:0031410 cytoplasmic vesicle; GO:0031090 organelle membrane; GO:0098796 membrane protein complex; GO:0005737 cytoplasm; GO:0031982 vesicle; GO:0044433 cytoplasmic vesicle part; GO:0032991 macromolecular complex; GO:0044424 intracellular part; GO:0030120 vesicle coat; GO:0005623 cell; GO:0044422 organelle part; GO:0030662 coated vesicle…	GO:0043169 cation binding; GO:0046872 metal ion binding; GO:0008270 zinc ion binding; GO:0046914 transition metal ion binding; GO:0005488 binding; GO:0043167 ion binding;	K14006	SEC23; protein transport protein SEC23	dre04141 Protein processing in endoplasmic reticulum - Danio rerio (zebrafish);
PE_O_Cluster-7693.15356	len=1953 frame:3 start:3 end:5861 gi|319738633|ref|NP_957169.2| myoferlin [Danio rerio]	1.37115	Up	0.029743	221.83	cytoplasm		GO:0031224 intrinsic component of membrane; GO:0016020 membrane; GO:0016021 integral component of membrane; GO:0044425 membrane part;	GO:0005515 protein binding; GO:0005488 binding;
AE_Unf_Cluster-2325.0	len=267 frame:2 start:2 end:802 gi|62955565|ref|NP_001017796.1| S-formylglutathione hydrolase [Danio rerio]>gi|62205324|gb|AAH93144.1| Esterase D/formylglutathione hydrolase [Danio rerio]>gi|182889968|gb|AAI65876.1| Esd protein [Danio rerio]	0.654023	Down	0.0045242	29.606	cytoplasm,nucleus	GO:0044712 single-organism catabolic process; GO:0044281 small molecule metabolic process; GO:0044763 single-organism cellular process; GO:0006081 cellular aldehyde metabolic process; GO:0044699 single-organism process; GO:0044282 small molecule catabolic process; GO:0044237 cellular metabolic process; GO:0071704 organic substance metabolic process; GO:1901575 organic substance catabolic process;…		GO:0016787 hydrolase activity; GO:0016790 thiolester hydrolase activity; GO:0003824 catalytic activity; GO:0018738 S-formylglutathione hydrolase activity; GO:0016788 hydrolase activity, acting on ester bonds;	K01070	frmB; S-formylglutathione hydrolase [EC:3.1.2.12]	dre01200 Carbon metabolism - Danio rerio (zebrafish);
AE_Unf_Cluster-5694.21891	len=100 start:1 end:299; minus strand; PREDICTED: histone H4 [Megachile rotundata]	0.443417	Down	0.0181207	10.879	nucleus	GO:0044085 cellular component biogenesis; GO:0016043 cellular component organization; GO:0034728 nucleosome organization; GO:0006725 cellular aromatic compound metabolic process; GO:0097659 nucleic acid-templated transcription; GO:0006352 DNA-templated transcription, initiation; GO:0009058 biosynthetic process; GO:0044237 cellular metabolic process; GO:0071704 organic substance metabolic process;…	GO:0043229 intracellular organelle; GO:0043232 intracellular non-membrane-bounded organelle; GO:0044446 intracellular organelle part; GO:0032991 macromolecular complex; GO:0044424 intracellular part; GO:0005623 cell; GO:0044422 organelle part; GO:0044427 chromosomal part; GO:0000786 nucleosome; GO:0043228 non-membrane-bounded organelle; GO:0043231 intracellular membrane-bounded organelle; GO:0043…	GO:0097159 organic cyclic compound binding; GO:1901363 heterocyclic compound binding; GO:0003677 DNA binding; GO:0046982 protein heterodimerization activity; GO:0005488 binding; GO:0046983 protein dimerization activity; GO:0003676 nucleic acid binding; GO:0005515 protein binding;	K11254
PE_O_Cluster-7693.32580	len=313 frame:2 start:62 end:1000 gi|115497894|ref|NP_001070069.1| biliverdin reductase A [Danio rerio]>gi|115313187|gb|AAI24226.1| Zgc:153046 [Danio rerio]>gi|182890974|gb|AAI63949.1| Zgc:153046 protein [Danio rerio]	2.77213	Up	0.04748	34.97	extracellular	GO:0006725 cellular aromatic compound metabolic process; GO:0042167 heme catabolic process; GO:0044699 single-organism process; GO:0042168 heme metabolic process; GO:0044237 cellular metabolic process; GO:0071704 organic substance metabolic process; GO:0044270 cellular nitrogen compound catabolic process; GO:0008152 metabolic process; GO:0006778 porphyrin-containing compound metabolic process; GO…	GO:0044424 intracellular part; GO:0005623 cell; GO:0044464 cell part; GO:0005622 intracellular; GO:0005737 cytoplasm;	GO:0016627 oxidoreductase activity, acting on the CH-CH group of donors; GO:0016628 oxidoreductase activity, acting on the CH-CH group of donors, NAD or NADP as acceptor; GO:0046914 transition metal ion binding; GO:0003824 catalytic activity; GO:0005488 binding; GO:0043167 ion binding; GO:0046872 metal ion binding; GO:0043169 cation binding; GO:0008270 zinc ion binding; GO:0004074 biliverdin redu…	K00214	BLVRA; biliverdin reductase [EC:1.3.1.24]	dre01100 Metabolic pathways - Danio rerio (zebrafish); dre00860 Porphyrin and chlorophyll metabolism - Danio rerio (zebrafish);
PE_O_Cluster-7693.35703	len=211 frame:2 start:74 end:706 gi|66472378|ref|NP_001018519.1| uncharacterized protein LOC553712 [Danio rerio]>gi|63102030|gb|AAH95768.1| Zgc:112332 [Danio rerio]	0.696697	Down	0.032436	23.37	cytoplasm				K11153	RDH12; retinol dehydrogenase 12 [EC:1.1.1.300]	dre01100 Metabolic pathways - Danio rerio (zebrafish); dre00830 Retinol metabolism - Danio rerio (zebrafish);
PE_O_Cluster-7693.26430	len=288 frame:1 start:379 end:1242 gi|831294879|ref|XP_012679148.1| PREDICTED: glycerophosphodiester phosphodiesterase 1 [Clupea harengus]	1.36951	Up	0.024964	32.25	mitochondria	GO:0044699 single-organism process; GO:0008152 metabolic process; GO:0044238 primary metabolic process; GO:0044710 single-organism metabolic process; GO:0006629 lipid metabolic process; GO:0071704 organic substance metabolic process;		GO:0008081 phosphoric diester hydrolase activity; GO:0016787 hydrolase activity; GO:0003824 catalytic activity; GO:0042578 phosphoric ester hydrolase activity; GO:0016788 hydrolase activity, acting on ester bonds;	K19179
PE_60_Cluster-3379.9806	"len=74 frame:3 start:150 end:371 gi|47087375|ref|NP_998582.1| NADH dehydrogenase (ubiquinone) 1 alpha subcomplex 4, like [Danio rerio]>gi|30185753|gb|AAH51617.1| NADH dehydrogenase (ubiquinone) 1 alpha subcomplex 4, like [Danio rerio]"	1.20657	Up	0.029421	8.5378	extracellular				K03948	NDUFA4; NADH dehydrogenase (ubiquinone) 1 alpha subcomplex subunit 4	dre01100 Metabolic pathways - Danio rerio (zebrafish); dre00190 Oxidative phosphorylation - Danio rerio (zebrafish);
PE_O_Cluster-7693.20852	"len=302 frame:-1 start:1880 end:975 gi|528524605|ref|NP_001268650.1| heterogeneous nuclear ribonucleoprotein A0, like [Danio rerio]>gi|112180524|gb|AAH50513.2| Hnrpa0l protein [Danio rerio]"	0.832951	Down	0.016957	32.048	nucleus			GO:0097159 organic cyclic compound binding; GO:1901363 heterocyclic compound binding; GO:1901265 nucleoside phosphate binding; GO:0005488 binding; GO:0003676 nucleic acid binding; GO:0000166 nucleotide binding; GO:0036094 small molecule binding;	K12894
PE_Unf_Cluster-8245.5529	len=247 frame:3 start:117 end:857 gi|125853402|ref|XP_688866.2| PREDICTED: mitochondrial import inner membrane translocase subunit Tim21 [Danio rerio]	1.74203	Up	0.00088171	27.966	cytoplasm	GO:0046907 intracellular transport; GO:0016043 cellular component organization; GO:0072594 establishment of protein localization to organelle; GO:0017038 protein import; GO:0006839 mitochondrial transport; GO:0044699 single-organism process; GO:0015031 protein transport; GO:0051234 establishment of localization; GO:0006605 protein targeting; GO:0051649 establishment of localization in cell; GO:19…	GO:0016020 membrane; GO:0043229 intracellular organelle; GO:0044429 mitochondrial part; GO:0098800 inner mitochondrial membrane protein complex; GO:0031090 organelle membrane; GO:0098796 membrane protein complex; GO:0005737 cytoplasm; GO:0044446 intracellular organelle part; GO:0031967 organelle envelope; GO:0032991 macromolecular complex; GO:0044424 intracellular part; GO:0098798 mitochondrial p…		K17796
AE_0_Cluster-211.4999	len=255 frame:-3 start:1002 end:238 gi|688536095|ref|XP_001338098.4| PREDICTED: adhesive plaque matrix protein [Danio rerio]	0.815342	Down	0.041823	27.266	extracellular
AE_30_Cluster-7470.8459	len=68 frame:1 start:1 end:204 gi|363498188|gb|AEW24506.1| Kazal-type protease inhibitor [Eriocheir sinensis]	3.41616	Up	0.0091785	7.4003	extracellular			GO:0004867 serine-type endopeptidase inhibitor activity; GO:0030234 enzyme regulator activity; GO:0005488 binding; GO:0030414 peptidase inhibitor activity; GO:0061134 peptidase regulator activity; GO:0005515 protein binding; GO:0061135 endopeptidase regulator activity; GO:0004857 enzyme inhibitor activity; GO:0098772 molecular function regulator; GO:0004866 endopeptidase inhibitor activity;
PE_0_Cluster-19419.10479	len=535 frame:1 start:97 end:1701 gi|327180745|ref|NP_991283.2| testin [Danio rerio]	1.24847	Up	0.036398	57.375	nucleus			GO:0043169 cation binding; GO:0046872 metal ion binding; GO:0008270 zinc ion binding; GO:0046914 transition metal ion binding; GO:0005488 binding; GO:0043167 ion binding;
PE_O_Cluster-7693.31469	len=331 frame:1 start:1 end:993 gi|115495297|ref|NP_001070049.1| uncharacterized protein LOC767641 precursor [Danio rerio]>gi|115313083|gb|AAI24279.1| Zgc:153219 [Danio rerio]	1.86582	Up	0.00102314	36.612	extracellular				K17527
AE_Unf_Cluster-12053.0	len=306 start:264 end:1180; minus strand; hypothetical protein cypCar_00033537 [Cyprinus carpio]	10.3315	Up	0.0182788	35.349	cytoplasm	GO:0045184 establishment of protein localization; GO:0006810 transport; GO:0046907 intracellular transport; GO:0070727 cellular macromolecule localization; GO:0051649 establishment of localization in cell; GO:0016192 vesicle-mediated transport; GO:0006886 intracellular protein transport; GO:0071702 organic substance transport; GO:0008104 protein localization; GO:0033036 macromolecule localization…		GO:0043169 cation binding; GO:0046872 metal ion binding; GO:0005515 protein binding; GO:0008270 zinc ion binding; GO:0046914 transition metal ion binding; GO:0005488 binding; GO:0043167 ion binding;	K20184
PE_30_Cluster-8909.0	"len=247 frame:2 start:2 end:742 gi|94732370|emb|CAK04961.1| FabG (beta-ketoacyl-[acyl-carrier-protein] reductase, E. coli) like [Danio rerio]"	1.69872	Up	0.023703	25.727	cytoplasm			GO:0003824 catalytic activity; GO:0016491 oxidoreductase activity;	K13370	HSD17B8; 17beta-estradiol 17-dehydrogenase / 3alpha(17beta)-hydroxysteroid dehydrogenase (NAD+) [EC:1.1.1.62 1.1.1.239]	dre01100 Metabolic pathways - Danio rerio (zebrafish); dre00140 Steroid hormone biosynthesis - Danio rerio (zebrafish);
PE_Unf_Cluster-8245.13056	len=478 frame:-1 start:1650 end:217 gi|190339079|gb|AAI62578.1| Cttn protein [Danio rerio]	1.30553	Up	0.0055039	53.251	cytoplasm			GO:0005515 protein binding; GO:0005488 binding;	K06106	CTTN; cortactin	dre04530 Tight junction - Danio rerio (zebrafish);
AE_O_Cluster-9908.0	len=152 frame:3 start:3 end:458 gi|300680034|gb|ADK27721.1| intelectin [Hypophthalmichthys nobilis]	1.59882	Up	0.0129177	16.73	extracellular
PE_Unf_Cluster-8245.13924	len=18 start:1 end:52; minus strand; not Function	0.625257	Down	0.034204	1.8631
PE_O_Cluster-7693.25772	len=473 frame:2 start:137 end:1555 gi|528507538|ref|XP_005159083.1| PREDICTED: tetratricopeptide repeat protein 38 isoform X1 [Danio rerio]	1.21144	Up	0.03114	53.401	mitochondria			GO:0005515 protein binding; GO:0005488 binding;
AE_Unf_Cluster-12224.0	len=96 frame:-1 start:498 end:211 gi|597747344|ref|XP_007235664.1| PREDICTED: NADH dehydrogenase [ubiquinone] 1 beta subcomplex subunit 3 isoform X1 [Astyanax mexicanus]>gi|597747346|ref|XP_007235665.1| PREDICTED: NADH dehydrogenase [ubiquinone] 1 beta subcomplex subunit 3 isoform X2 [Astyanax mexicanus]	1.21226	Up	0.008156	10.809	cytoplasm	GO:0008152 metabolic process; GO:0006091 generation of precursor metabolites and energy; GO:0044710 single-organism metabolic process; GO:0055114 oxidation-reduction process; GO:0044763 single-organism cellular process; GO:0022900 electron transport chain; GO:0044699 single-organism process; GO:0044237 cellular metabolic process; GO:0009987 cellular process;	GO:0016020 membrane; GO:0098800 inner mitochondrial membrane protein complex; GO:0031090 organelle membrane; GO:0098796 membrane protein complex; GO:0005737 cytoplasm; GO:0032991 macromolecular complex; GO:0045271 respiratory chain complex I; GO:0098798 mitochondrial protein complex; GO:0044424 intracellular part; GO:0005747 mitochondrial respiratory chain complex I; GO:0005623 cell; GO:0044455 m…		K03959	NDUFB3; NADH dehydrogenase (ubiquinone) 1 beta subcomplex subunit 3	dre01100 Metabolic pathways - Danio rerio (zebrafish); dre00190 Oxidative phosphorylation - Danio rerio (zebrafish);
AE_30_Cluster-7470.1737	len=230 start:40 end:728; minus strand; hypothetical protein cypCar_00047650 [Cyprinus carpio]	1.52384	Up	0.038956	26.104	cytoplasm			GO:0016757 transferase activity, transferring glycosyl groups; GO:0003824 catalytic activity; GO:0016740 transferase activity;
PE_O_Cluster-3246.1	len=347 start:169 end:1209; minus strand; vitellogenin 1 [Ctenopharyngodon idella]	0.818203	Down	0.023585	37.889	cytoplasm,mitochondria	GO:0006810 transport; GO:0006869 lipid transport; GO:1902578 single-organism localization; GO:0044699 single-organism process; GO:0010876 lipid localization; GO:0071702 organic substance transport; GO:0033036 macromolecule localization; GO:0051179 localization; GO:0044765 single-organism transport; GO:0051234 establishment of localization;		GO:0005319 lipid transporter activity; GO:0022892 substrate-specific transporter activity; GO:0005215 transporter activity;
PE_30_Cluster-8188.11331	len=657 frame:-2 start:2587 end:617 gi|688536005|ref|XP_009295784.1| PREDICTED: far upstream element-binding protein 1 isoform X3 [Danio rerio]	1.26624	Up	0.0110815	68.843	mitochondria			GO:0097159 organic cyclic compound binding; GO:1901363 heterocyclic compound binding; GO:0003723 RNA binding; GO:0005488 binding; GO:0003676 nucleic acid binding;	K13210
PE_O_Cluster-7693.6037	len=88 frame:3 start:3 end:266 gi|123706335|ref|NP_001074087.1| uncharacterized protein LOC791136 precursor [Danio rerio]>gi|120538400|gb|AAI29306.1| Zgc:158580 [Danio rerio]	1.74884	Up	0.0105769	10.252	cytoplasm
AE_O_Cluster-4859.0	len=211 frame:3 start:3 end:635 gi|698975893|gb|AIU34720.1| retinol binding protein 4 [Megalobrama amblycephala]>gi|698975895|gb|AIU34721.1| retinol binding protein 4 [Megalobrama amblycephala]	2.34047	Up	0.0081649	24.35	extracellular	GO:0006810 transport; GO:0051179 localization; GO:0051234 establishment of localization;		GO:0008289 lipid binding; GO:0019840 isoprenoid binding; GO:0005488 binding; GO:0036094 small molecule binding; GO:0005501 retinoid binding; GO:0005215 transporter activity;	K18271
PE_Unf_Cluster-8245.8586	len=392 frame:1 start:199 end:1374 gi|528517431|ref|XP_005162043.1| PREDICTED: protein NDRG3 isoform X1 [Danio rerio]	0.744583	Down	0.0053967	42.749	cytoplasm
PE_0_Cluster-14211.0	len=123 start:171 end:539; minus strand; 60S ribosomal protein L31 [Exaiptasia pallida]	1.2326	Up	0.029963	14.185	nucleus	GO:0006518 peptide metabolic process; GO:0043043 peptide biosynthetic process; GO:0044267 cellular protein metabolic process; GO:0006807 nitrogen compound metabolic process; GO:0009058 biosynthetic process; GO:0043603 cellular amide metabolic process; GO:0044238 primary metabolic process; GO:1901566 organonitrogen compound biosynthetic process; GO:1901576 organic substance biosynthetic process; G…	GO:0005840 ribosome; GO:0043226 organelle; GO:0043229 intracellular organelle; GO:0043232 intracellular non-membrane-bounded organelle; GO:0044464 cell part; GO:0005622 intracellular; GO:0005737 cytoplasm; GO:0032991 macromolecular complex; GO:0044424 intracellular part; GO:1990904 ribonucleoprotein complex; GO:0005623 cell; GO:0030529 intracellular ribonucleoprotein complex; GO:0044444 cytoplasm…	GO:0003735 structural constituent of ribosome; GO:0005198 structural molecule activity;	K02910	RP-L31e; large subunit ribosomal protein L31e	dre03010 Ribosome - Danio rerio (zebrafish);
AE_O_Cluster-6883.0	len=187 start:1 end:560; minus strand; PREDICTED: apolipoprotein A-IV-like [Cyprinus carpio]	3.43813	Up	0.0141028	21.038	mitochondria	GO:0006869 lipid transport; GO:0044699 single-organism process; GO:0010876 lipid localization; GO:0071702 organic substance transport; GO:0044238 primary metabolic process; GO:0042157 lipoprotein metabolic process; GO:0071704 organic substance metabolic process; GO:0051234 establishment of localization; GO:0006810 transport; GO:0008152 metabolic process; GO:1902578 single-organism localization; G…	GO:0005576 extracellular region;	GO:0008289 lipid binding; GO:0005488 binding;	K08760
AE_O_Cluster-8648.0	len=168 frame:2 start:2 end:505 gi|292610224|ref|XP_001339837.3| PREDICTED: microfibril-associated glycoprotein 4-like isoform X1 [Danio rerio]	2.06109	Up	0.0110382	19.244	cytoplasm,nucleus
PE_Unf_Cluster-8245.8454	len=353 frame:-2 start:1245 end:187 gi|597763583|ref|XP_007245731.1| PREDICTED: U5 small nuclear ribonucleoprotein 40 kDa protein [Astyanax mexicanus]	1.55057	Up	0.0065811	38.852	nucleus			GO:0005515 protein binding; GO:0005488 binding;	K12857	SNRNP40; Prp8 binding protein	dre03040 Spliceosome - Danio rerio (zebrafish);
AE_O_Cluster-4339.31293	len=117 start:1 end:350; minus strand; not Function	1.51237	Up	0.0033224	12.413	extracellular
AE_O_Cluster-4339.15986	"len=191 frame:1 start:79 end:651 gi|403309583|gb|AFR33804.1| high-mobility group box 1b, partial [Ctenopharyngodon idella]"	0.415354	Down	0.031805	22.095	nucleus		GO:0043226 organelle; GO:0043231 intracellular membrane-bounded organelle; GO:0043229 intracellular organelle; GO:0005634 nucleus; GO:0044464 cell part; GO:0005622 intracellular; GO:0044424 intracellular part; GO:0043227 membrane-bounded organelle; GO:0005623 cell;	GO:0097159 organic cyclic compound binding; GO:1901363 heterocyclic compound binding; GO:0003677 DNA binding; GO:0005488 binding; GO:0003676 nucleic acid binding;	K10802	HMGB1; high mobility group protein B1	dre04140 Autophagy - animal - Danio rerio (zebrafish); dre04217 Necroptosis - Danio rerio (zebrafish); dre03410 Base excision repair - Danio rerio (zebrafish);
PE_Unf_Cluster-8245.13063	len=202 frame:-2 start:1680 end:1075 gi|528467644|ref|XP_005159906.1| PREDICTED: amphiphysin isoform X1 [Danio rerio]	0.666894	Down	0.0027628	20.915	mitochondria
PE_30_Cluster-10330.0	len=177 start:122 end:650; minus strand; PREDICTED: myosin-9-like [Sinocyclocheilus anshuiensis]	1.48172	Up	0.029956	20.116	cytoplasm		GO:0043229 intracellular organelle; GO:0043232 intracellular non-membrane-bounded organelle; GO:0044430 cytoskeletal part; GO:0044446 intracellular organelle part; GO:0032991 macromolecular complex; GO:0044424 intracellular part; GO:0005623 cell; GO:0015629 actin cytoskeleton; GO:0044422 organelle part; GO:0043228 non-membrane-bounded organelle; GO:0043226 organelle; GO:0005856 cytoskeleton; GO:0…	GO:0051015 actin filament binding; GO:0003774 motor activity; GO:1901265 nucleoside phosphate binding; GO:0016817 hydrolase activity, acting on acid anhydrides; GO:0016787 hydrolase activity; GO:0005515 protein binding; GO:0097159 organic cyclic compound binding; GO:1901363 heterocyclic compound binding; GO:0016462 pyrophosphatase activity; GO:0008092 cytoskeletal protein binding; GO:0003824 cata…
AE_O_Cluster-4339.21196	len=159 start:1 end:478; minus strand; PREDICTED: abl interactor 1 isoform X8 [Pygocentrus nattereri]	0.829897	Down	0.033138	17.956	cytoplasm		GO:0044424 intracellular part; GO:0005623 cell; GO:0044464 cell part; GO:0005622 intracellular; GO:0005737 cytoplasm;	GO:0005515 protein binding; GO:0005488 binding;
PE_O_Cluster-7693.6488	len=1165 frame:3 start:3 end:3497 gi|9453865|dbj|BAB03285.1| complement C4-2 [Cyprinus carpio]	1.74166	Up	0.0105245	130.99	nucleus		GO:0005615 extracellular space; GO:0044421 extracellular region part; GO:0005576 extracellular region;	GO:0030234 enzyme regulator activity; GO:0005488 binding; GO:0030414 peptidase inhibitor activity; GO:0061134 peptidase regulator activity; GO:0005515 protein binding; GO:0061135 endopeptidase regulator activity; GO:0004857 enzyme inhibitor activity; GO:0098772 molecular function regulator; GO:0004866 endopeptidase inhibitor activity;	K03989
PE_Unf_Cluster-8245.8885	len=235 frame:3 start:30 end:734 gi|528478313|ref|XP_005171789.1| PREDICTED: RPA-interacting protein isoform X1 [Danio rerio]	0.804025	Down	0.035337	26.783	cytoplasm
PE_0_Cluster-529.0	len=140 start:1 end:418; minus strand; PREDICTED: nucleoside diphosphate kinase A-like isoform X1 [Sinocyclocheilus grahami]	1.36561	Up	0.0065758	15.364	cytoplasm,nucleus	GO:0042278 purine nucleoside metabolic process; GO:0009116 nucleoside metabolic process; GO:0046132 pyrimidine ribonucleoside biosynthetic process; GO:0006165 nucleoside diphosphate phosphorylation; GO:0009147 pyrimidine nucleoside triphosphate metabolic process; GO:0009117 nucleotide metabolic process; GO:0044699 single-organism process; GO:0046129 purine ribonucleoside biosynthetic process; GO:…		GO:0016301 kinase activity; GO:0003824 catalytic activity; GO:0004550 nucleoside diphosphate kinase activity; GO:0019205 nucleobase-containing compound kinase activity; GO:0016740 transferase activity; GO:0016776 phosphotransferase activity, phosphate group as acceptor; GO:0016772 transferase activity, transferring phosphorus-containing groups;	K00940	ndk; nucleoside-diphosphate kinase [EC:2.7.4.6]	dre00983 Drug metabolism - other enzymes - Danio rerio (zebrafish); dre00240 Pyrimidine metabolism - Danio rerio (zebrafish); dre01100 Metabolic pathways - Danio rerio (zebrafish); dre00230 Purine metabolism - Danio rerio (zebrafish);
AE_O_Cluster-4339.845	len=186 frame:2 start:191 end:748 gi|528493891|ref|XP_005156010.1| PREDICTED: paralemmin-1 isoform X2 [Danio rerio]	0.761276	Down	0.038065	21.265	cytoplasm	GO:0050794 regulation of cellular process; GO:0065008 regulation of biological quality; GO:0050789 regulation of biological process; GO:0008360 regulation of cell shape; GO:0022603 regulation of anatomical structure morphogenesis; GO:0051128 regulation of cellular component organization; GO:0050793 regulation of developmental process; GO:0022604 regulation of cell morphogenesis; GO:0065007 biolog…	GO:0016020 membrane;		K16519
AE_0_Cluster-12145.0	len=255 frame:1 start:34 end:798 gi|56693263|ref|NP_001008596.1| latexin precursor [Danio rerio]>gi|56269430|gb|AAH86837.1| Zgc:103612 [Danio rerio]>gi|182891490|gb|AAI64620.1| Zgc:103612 protein [Danio rerio]	1.68054	Up	0.0160381	28.25	nucleus
PE_O_Cluster-4101.0	len=197 start:1 end:589; minus strand; PREDICTED: mast cell protease 1A-like [Sinocyclocheilus anshuiensis]	1.53994	Up	0.0078396	21.707	cytoplasm	GO:0006508 proteolysis; GO:0008152 metabolic process; GO:0043170 macromolecule metabolic process; GO:0019538 protein metabolic process; GO:0044238 primary metabolic process; GO:0071704 organic substance metabolic process;		GO:0004252 serine-type endopeptidase activity; GO:0004175 endopeptidase activity; GO:0008233 peptidase activity; GO:0003824 catalytic activity; GO:0017171 serine hydrolase activity; GO:0008236 serine-type peptidase activity; GO:0070011 peptidase activity, acting on L-amino acid peptides; GO:0016787 hydrolase activity;	K01353	GZMB; granzyme B [EC:3.4.21.79]	dre04210 Apoptosis - Danio rerio (zebrafish);
PE_0_Cluster-19419.6915	"len=303 frame:2 start:2 end:910 gi|617470571|ref|XP_007575258.1| PREDICTED: enoyl-CoA hydratase domain-containing protein 3, mitochondrial [Poecilia formosa]"	0.720484	Down	0.041098	32.903	mitochondria	GO:0008152 metabolic process;		GO:0003824 catalytic activity;
AE_O_Cluster-7091.1	len=534 frame:3 start:3 end:1604 gi|22087586|gb|AAM90972.1|AF518746_1 transferrin variant A1 [Carassius auratus]	1.63983	Up	0.025201	58.324	nucleus		GO:0005615 extracellular space; GO:0044421 extracellular region part; GO:0005576 extracellular region;
PE_0_Cluster-19419.4010	"len=275 frame:2 start:2 end:826 gi|94732345|emb|CAK04179.1| COP9 constitutive photomorphogenic homolog subunit 7A, partial [Danio rerio]"	0.824476	Down	0.00179894	29.927	cytoplasm			GO:0005515 protein binding; GO:0005488 binding;	K12180
PE_Unf_Cluster-1770.0	len=334 start:217 end:1216; minus strand; PREDICTED: angiotensinogen-like [Sinocyclocheilus anshuiensis]	1.89618	Up	0.031242	37.572	nucleus				K09821
PE_30_Cluster-11323.0	len=130 start:1 end:388; minus strand; hypothetical protein cypCar_00035330 [Cyprinus carpio]	1.23245	Up	0.0148352	14.718	extracellular	GO:0006508 proteolysis; GO:0008152 metabolic process; GO:0043170 macromolecule metabolic process; GO:0019538 protein metabolic process; GO:0044238 primary metabolic process; GO:0071704 organic substance metabolic process;		GO:0070011 peptidase activity, acting on L-amino acid peptides; GO:0016787 hydrolase activity; GO:0008233 peptidase activity; GO:0008238 exopeptidase activity; GO:0003824 catalytic activity; GO:0016805 dipeptidase activity;
PE_O_Cluster-7693.35221	len=203 frame:2 start:59 end:667 gi|597786837|ref|XP_007256874.1| PREDICTED: histone H1.0-like [Astyanax mexicanus]	0.220803	Down	0.0129818	21.477	nucleus	GO:0044085 cellular component biogenesis; GO:0016043 cellular component organization; GO:0034728 nucleosome organization; GO:0034622 cellular macromolecular complex assembly; GO:0006333 chromatin assembly or disassembly; GO:0043933 macromolecular complex subunit organization; GO:0065004 protein-DNA complex assembly; GO:0006323 DNA packaging; GO:0006334 nucleosome assembly; GO:0051276 chromosome o…	GO:0043229 intracellular organelle; GO:0043232 intracellular non-membrane-bounded organelle; GO:0044446 intracellular organelle part; GO:0032991 macromolecular complex; GO:0044424 intracellular part; GO:0005623 cell; GO:0044422 organelle part; GO:0044427 chromosomal part; GO:0000786 nucleosome; GO:0043228 non-membrane-bounded organelle; GO:0043231 intracellular membrane-bounded organelle; GO:0043…	GO:0097159 organic cyclic compound binding; GO:1901363 heterocyclic compound binding; GO:0003677 DNA binding; GO:0005488 binding; GO:0003676 nucleic acid binding;	K11275
PE_O_Cluster-7693.19566	len=279 start:282 end:1117; minus strand; PREDICTED: zygote arrest protein 1-like [Sinocyclocheilus rhinocerous]	1.2717	Up	0.033295	31.931	mitochondria				K18762
AE_60_Cluster-11526.17697	len=71 frame:-1 start:215 end:3 gi|594694049|ref|XP_007194276.1| PREDICTED: LOW QUALITY PROTEIN: serine protease inhibitor Kazal-type 5 [Balaenoptera acutorostrata scammoni]	0.7438	Down	0.0108037	7.8741	extracellular			GO:0004867 serine-type endopeptidase inhibitor activity; GO:0030234 enzyme regulator activity; GO:0005488 binding; GO:0030414 peptidase inhibitor activity; GO:0061134 peptidase regulator activity; GO:0005515 protein binding; GO:0061135 endopeptidase regulator activity; GO:0004857 enzyme inhibitor activity; GO:0098772 molecular function regulator; GO:0004866 endopeptidase inhibitor activity;
PE_Unf_Cluster-8245.3320	len=419 frame:-3 start:1832 end:576 gi|300934757|ref|NP_997737.2| minor histocompatibility antigen H13 [Danio rerio]>gi|47938038|gb|AAH71503.1| Hm13 protein [Danio rerio]>gi|60499140|gb|AAX21795.1| signal peptide peptidase [Danio rerio]	1.43876	Up	0.0146795	46.107	plasma membrane		GO:0031224 intrinsic component of membrane; GO:0016020 membrane; GO:0016021 integral component of membrane; GO:0044425 membrane part;	GO:0004175 endopeptidase activity; GO:0008233 peptidase activity; GO:0003824 catalytic activity; GO:0004190 aspartic-type endopeptidase activity; GO:0070011 peptidase activity, acting on L-amino acid peptides; GO:0016787 hydrolase activity; GO:0070001 aspartic-type peptidase activity;	K09595
AE_O_Cluster-4339.31791	len=176 frame:3 start:3 end:530 gi|66730559|ref|NP_001019391.1| B-cell receptor-associated protein 29 [Danio rerio]>gi|66267298|gb|AAH95391.1| Zgc:110731 [Danio rerio]	1.55975	Up	0.009682	20.086	cytoplasm	GO:0045184 establishment of protein localization; GO:0006810 transport; GO:0046907 intracellular transport; GO:0070727 cellular macromolecule localization; GO:0051649 establishment of localization in cell; GO:0006886 intracellular protein transport; GO:0071702 organic substance transport; GO:0008104 protein localization; GO:0033036 macromolecule localization; GO:0034613 cellular protein localizat…	GO:0016020 membrane; GO:0043229 intracellular organelle; GO:0005783 endoplasmic reticulum; GO:0005737 cytoplasm; GO:0031224 intrinsic component of membrane; GO:0012505 endomembrane system; GO:0044424 intracellular part; GO:0005623 cell; GO:0016021 integral component of membrane; GO:0043231 intracellular membrane-bounded organelle; GO:0043226 organelle; GO:0005622 intracellular; GO:0044464 cell pa…
PE_O_Cluster-3822.0	len=76 frame:-2 start:342 end:115 gi|29501368|gb|AAO74862.1| fetuin long form [Cyprinus carpio]	2.06697	Up	0.0045232	8.2634	extracellular
PE_O_Cluster-7693.4425	len=208 frame:1 start:1 end:624 gi|323462193|ref|NP_957371.2| formimidoyltransferase-cyclodeaminase [Danio rerio]	0.383667	Down	0.0033399	22.293	mitochondria	GO:0008152 metabolic process; GO:0044237 cellular metabolic process; GO:0009987 cellular process;		GO:0003824 catalytic activity;	K13990	FTCD; glutamate formiminotransferase / formiminotetrahydrofolate cyclodeaminase [EC:2.1.2.5 4.3.1.4]	dre00670 One carbon pool by folate - Danio rerio (zebrafish); dre01100 Metabolic pathways - Danio rerio (zebrafish); dre00340 Histidine metabolism - Danio rerio (zebrafish);
AE_O_Cluster-4339.32569	len=76 start:1 end:228; minus strand; chorionic proteinase inhibitor [Tribolodon hakonensis]	0.406062	Down	0.049581	8.3346	extracellular		GO:0005576 extracellular region;	GO:0098772 molecular function regulator; GO:0030234 enzyme regulator activity; GO:0004857 enzyme inhibitor activity; GO:0030414 peptidase inhibitor activity; GO:0061134 peptidase regulator activity;
PE_Unf_Cluster-7276.0	len=359 frame:-3 start:1797 end:721 gi|153791694|ref|NP_001093446.1| quinone oxidoreductase [Danio rerio]>gi|688536169|ref|XP_009296152.1| PREDICTED: quinone oxidoreductase isoform X1 [Danio rerio]	1.64364	Up	0.031701	37.853	cytoplasm,nucleus	GO:0044699 single-organism process; GO:0008152 metabolic process; GO:0055114 oxidation-reduction process; GO:0044710 single-organism metabolic process;		GO:0046914 transition metal ion binding; GO:0003824 catalytic activity; GO:0005488 binding; GO:0043167 ion binding; GO:0046872 metal ion binding; GO:0043169 cation binding; GO:0008270 zinc ion binding; GO:0016491 oxidoreductase activity;	K00344
AE_Unf_Cluster-5694.13316	len=244 start:637 end:1368; minus strand; PREDICTED: uncharacterized protein LOC107678017 [Sinocyclocheilus anshuiensis]	2.14171	Up	0.049524	25.161	mitochondria
PE_Unf_Cluster-8245.7842	len=114 frame:-1 start:610 end:269 gi|50540124|ref|NP_001002527.1| protein transport protein Sec61 subunit beta [Danio rerio]>gi|49903122|gb|AAH76372.1| Zgc:92922 [Danio rerio]>gi|182888806|gb|AAI64234.1| Zgc:92922 protein [Danio rerio]	1.43276	Up	0.0449	11.878	mitochondria				K09481	SEC61B; protein transport protein SEC61 subunit beta	dre03060 Protein export - Danio rerio (zebrafish); dre04145 Phagosome - Danio rerio (zebrafish); dre04141 Protein processing in endoplasmic reticulum - Danio rerio (zebrafish);
PE_60_Cluster-3379.17709	len=929 start:1 end:2785; minus strand; PREDICTED: NLR family member X1 isoform X3 [Sinocyclocheilus rhinocerous]	1.21363	Up	0.039125	104.68	mitochondria			GO:0005515 protein binding; GO:0005488 binding;	K12653	NLRX1; NLR family member X1	dre04622 RIG-I-like receptor signaling pathway - Danio rerio (zebrafish); dre04621 NOD-like receptor signaling pathway - Danio rerio (zebrafish);
PE_60_Cluster-3379.9771	len=196 frame:2 start:401 end:988 gi|50540304|ref|NP_001002618.1| NAD(P)H-hydrate epimerase precursor [Danio rerio]>gi|82183285|sp|Q6DHK1.1|NNRE_DANRE RecName: Full=NAD(P)H-hydrate epimerase; AltName: Full=Apolipoprotein A-I-binding protein; Short=AI-BP; AltName: Full=NAD(P)HX epimerase; Flags: Precursor [Danio rerio]>gi|49901240|gb|AAH75969.1| Apolipoprotein A-I binding protein [Danio rerio]>gi|…	0.769078	Down	0.046298	21.623	cytoplasm
AE_60_Cluster-8052.0	"len=239 frame:-3 start:1011 end:295 gi|34783791|gb|AAH56811.1| Zgc:112265 protein, partial [Danio rerio]"	1.93842	Up	2.02e-05	26.966	extracellular	GO:0008152 metabolic process; GO:1903510 mucopolysaccharide metabolic process; GO:0006807 nitrogen compound metabolic process; GO:1901135 carbohydrate derivative metabolic process; GO:0043170 macromolecule metabolic process; GO:0006022 aminoglycan metabolic process; GO:0030212 hyaluronan metabolic process; GO:0030203 glycosaminoglycan metabolic process; GO:0071704 organic substance metabolic proc…		GO:0004867 serine-type endopeptidase inhibitor activity; GO:0030234 enzyme regulator activity; GO:0030414 peptidase inhibitor activity; GO:0061134 peptidase regulator activity; GO:0061135 endopeptidase regulator activity; GO:0098772 molecular function regulator; GO:0004857 enzyme inhibitor activity; GO:0004866 endopeptidase inhibitor activity;
AE_0_Cluster-211.12929	len=346 start:78 end:1115; minus strand; PREDICTED: transcriptional regulator DEF1-like [Sinocyclocheilus rhinocerous]	2.5599	Up	0.025664	36.544	extracellular
PE_60_Cluster-3379.12820	len=170 frame:-1 start:510 end:1 gi|66911855|gb|AAH96878.1| Ppp4r2b protein [Danio rerio]	1.22679	Up	0.04052	19.342	mitochondria		GO:1902494 catalytic complex; GO:0030289 protein phosphatase 4 complex; GO:0044464 cell part; GO:0005622 intracellular; GO:0008287 protein serine/threonine phosphatase complex; GO:0032991 macromolecular complex; GO:0044424 intracellular part; GO:0005623 cell; GO:1903293 phosphatase complex;	GO:0098772 molecular function regulator; GO:0030234 enzyme regulator activity; GO:0019888 protein phosphatase regulator activity; GO:0019208 phosphatase regulator activity;	K15425
AE_O_Cluster-10477.0	len=267 start:1 end:800; minus strand; PREDICTED: inter-alpha-trypsin inhibitor heavy chain H3-like isoform X1 [Sinocyclocheilus anshuiensis]	1.29783	Up	0.0179554	29.895	mitochondria
PE_Unf_Cluster-8245.10164	len=91 frame:3 start:114 end:386 gi|742107157|ref|XP_010871122.1| PREDICTED: transcription elongation factor 1 homolog [Esox lucius]	1.58133	Up	0.0035966	10.315	nucleus
AE_0_Cluster-211.11699	len=418 frame:1 start:1 end:1254 gi|41056115|ref|NP_956858.1| UV excision repair protein RAD23 homolog B [Danio rerio]>gi|33989500|gb|AAH56578.1| RAD23 homolog B (S. cerevisiae) [Danio rerio]	0.795556	Down	0.00033591	44.048	nucleus	GO:0033554 cellular response to stress; GO:0051603 proteolysis involved in cellular protein catabolic process; GO:0044257 cellular protein catabolic process; GO:0006725 cellular aromatic compound metabolic process; GO:0006259 DNA metabolic process; GO:0006289 nucleotide-excision repair; GO:0044267 cellular protein metabolic process; GO:0050896 response to stimulus; GO:0044237 cellular metabolic p…	GO:0043226 organelle; GO:0043231 intracellular membrane-bounded organelle; GO:0043229 intracellular organelle; GO:0005634 nucleus; GO:0044464 cell part; GO:0005622 intracellular; GO:0044424 intracellular part; GO:0043227 membrane-bounded organelle; GO:0005623 cell;	GO:0097159 organic cyclic compound binding; GO:1901363 heterocyclic compound binding; GO:0003677 DNA binding; GO:0003684 damaged DNA binding; GO:0005515 protein binding; GO:0005488 binding; GO:0003676 nucleic acid binding;	K10839	RAD23; UV excision repair protein RAD23	dre04141 Protein processing in endoplasmic reticulum - Danio rerio (zebrafish); dre03420 Nucleotide excision repair - Danio rerio (zebrafish);
PE_O_Cluster-1706.0	len=157 start:1 end:469; minus strand; alpha-1-microglobulin [Ctenopharyngodon idella]	1.3675	Up	0.02104	17.372	extracellular			GO:0004867 serine-type endopeptidase inhibitor activity; GO:0030234 enzyme regulator activity; GO:0030414 peptidase inhibitor activity; GO:0061134 peptidase regulator activity; GO:0061135 endopeptidase regulator activity; GO:0098772 molecular function regulator; GO:0004857 enzyme inhibitor activity; GO:0004866 endopeptidase inhibitor activity;
AE_0_Cluster-211.3242	len=93 frame:-2 start:281 end:3 gi|432442|gb|AAA03534.1| antileukoproteinase precursor [Salvelinus fontinalis]	1.48523	Up	0.0024445	9.7781	extracellular		GO:0005576 extracellular region;	GO:0098772 molecular function regulator; GO:0030234 enzyme regulator activity; GO:0004857 enzyme inhibitor activity; GO:0030414 peptidase inhibitor activity; GO:0061134 peptidase regulator activity;
PE_Unf_Cluster-8245.9804	len=1475 frame:-1 start:5227 end:803 gi|768711610|ref|NP_001292393.1| DNA polymerase alpha catalytic subunit [Danio rerio]	0.787844	Down	0.032042	167.23	cytoplasm,nucleus	GO:0006260 DNA replication; GO:0006725 cellular aromatic compound metabolic process; GO:0006259 DNA metabolic process; GO:1901360 organic cyclic compound metabolic process; GO:0006807 nitrogen compound metabolic process; GO:0009058 biosynthetic process; GO:0044238 primary metabolic process; GO:1901576 organic substance biosynthetic process; GO:0044237 cellular metabolic process; GO:0044249 cellul…		GO:0003677 DNA binding; GO:1901265 nucleoside phosphate binding; GO:0001882 nucleoside binding; GO:0008408 3'-5' exonuclease activity; GO:0016787 hydrolase activity; GO:0000166 nucleotide binding; GO:1901363 heterocyclic compound binding; GO:0097159 organic cyclic compound binding; GO:0097367 carbohydrate derivative binding; GO:0016779 nucleotidyltransferase activity; GO:0003824 catalytic activit…	K02320	POLA1; DNA polymerase alpha subunit A [EC:2.7.7.7]	dre00240 Pyrimidine metabolism - Danio rerio (zebrafish); dre01100 Metabolic pathways - Danio rerio (zebrafish); dre03030 DNA replication - Danio rerio (zebrafish); dre00230 Purine metabolism - Danio rerio (zebrafish);
PE_Unf_Cluster-8245.2010	len=322 frame:1 start:259 end:1224 gi|688615232|ref|XP_009295927.1| PREDICTED: E3 ubiquitin-protein ligase CHIP isoform X2 [Danio rerio]	1.34998	Up	0.042281	36.971	nucleus	GO:0008152 metabolic process; GO:0032446 protein modification by small protein conjugation; GO:0016567 protein ubiquitination; GO:0044260 cellular macromolecule metabolic process; GO:0044267 cellular protein metabolic process; GO:0006464 cellular protein modification process; GO:0043170 macromolecule metabolic process; GO:0019538 protein metabolic process; GO:0070647 protein modification by small…		GO:0005515 protein binding; GO:0019787 ubiquitin-like protein transferase activity; GO:0003824 catalytic activity; GO:0016740 transferase activity; GO:0005488 binding; GO:0004842 ubiquitin-protein transferase activity;	K09561	STUB1; STIP1 homology and U-box containing protein 1 [EC:2.3.2.27]	dre04120 Ubiquitin mediated proteolysis - Danio rerio (zebrafish); dre04141 Protein processing in endoplasmic reticulum - Danio rerio (zebrafish);
AE_O_Cluster-4339.16870	len=500 frame:-1 start:1808 end:309 gi|597744677|ref|XP_007234388.1| PREDICTED: protein disulfide-isomerase A3-like [Astyanax mexicanus]	6.49787	Up	0.037598	55.556	endoplasmic reticulum	GO:0050794 regulation of cellular process; GO:0042592 homeostatic process; GO:0065008 regulation of biological quality; GO:0050789 regulation of biological process; GO:0045454 cell redox homeostasis; GO:0044763 single-organism cellular process; GO:0019725 cellular homeostasis; GO:0044699 single-organism process; GO:0009987 cellular process; GO:0065007 biological regulation;	GO:0043226 organelle; GO:0043231 intracellular membrane-bounded organelle; GO:0043229 intracellular organelle; GO:0005783 endoplasmic reticulum; GO:0044464 cell part; GO:0005622 intracellular; GO:0005737 cytoplasm; GO:0012505 endomembrane system; GO:0044424 intracellular part; GO:0043227 membrane-bounded organelle; GO:0005623 cell; GO:0044444 cytoplasmic part;	GO:0016853 isomerase activity; GO:0003824 catalytic activity;	K08056	PDIA3; protein disulfide isomerase family A, member 3 [EC:5.3.4.1]	dre04141 Protein processing in endoplasmic reticulum - Danio rerio (zebrafish);
PE_0_Cluster-19226.0	"len=114 frame:3 start:3 end:344 gi|291191099|pdb|3GBL|A Chain A, Crystal Structure Of Grass Carp Beta2-Microglobulin"	1.75817	Up	0.0049972	12.761	extracellular			GO:0005515 protein binding; GO:0005488 binding;	K08055
PE_30_Cluster-8188.14705	len=175 frame:3 start:12 end:536 gi|148236398|ref|NP_001087217.1| diamine N-acetyltransferase 1 [Danio rerio]>gi|152012615|gb|AAI50359.1| Spermidine/spermine N1-acetyl transferase 1 [Danio rerio]>gi|190338630|gb|AAI62087.1| Spermidine/spermine N1-acetyl transferase 1 [Danio rerio]>gi|190339209|gb|AAI62066.1| Spermidine/spermine N1-acetyl transferase 1 [Danio rerio]	1.47216	Up	0.039615	25.807	cytoplasm			GO:0016746 transferase activity, transferring acyl groups; GO:0008080 N-acetyltransferase activity; GO:0003824 catalytic activity; GO:0016740 transferase activity; GO:0016747 transferase activity, transferring acyl groups other than amino-acyl groups; GO:0016407 acetyltransferase activity; GO:0016410 N-acyltransferase activity;	K00657	speG; diamine N-acetyltransferase [EC:2.3.1.57]	dre00330 Arginine and proline metabolism - Danio rerio (zebrafish); dre01100 Metabolic pathways - Danio rerio (zebrafish); dre04216 Ferroptosis - Danio rerio (zebrafish);
AE_Unf_Cluster-5694.18457	len=59 frame:-2 start:308 end:132 gi|688612282|ref|XP_009295296.1| PREDICTED: L-rhamnose-binding lectin CSL2 isoform X2 [Danio rerio]	0.778967	Down	0.020576	6.2941	extracellular			GO:0030246 carbohydrate binding; GO:0005488 binding;
PE_30_Cluster-13022.0	len=784 start:130 end:2481; minus strand; PREDICTED: FK506-binding protein 15-like isoform X2 [Sinocyclocheilus anshuiensis]	1.70569	Up	0.0021158	88.215	nucleus				K17478
AE_0_Cluster-5344.0	len=419 frame:1 start:1 end:1257 gi|597735229|ref|XP_007229894.1| PREDICTED: cytoskeleton-associated protein 4-like [Astyanax mexicanus]	1.44991	Up	0.021923	47.129	nucleus				K13999	CKAP4; cytoskeleton-associated protein 4	dre04141 Protein processing in endoplasmic reticulum - Danio rerio (zebrafish);
PE_O_Cluster-7693.15966	len=251 frame:1 start:106 end:858 gi|831540493|ref|XP_012724391.1| PREDICTED: proteasome subunit alpha type-6 [Fundulus heteroclitus]	1.301	Up	0.0024832	27.929	mitochondria	GO:0043632 modification-dependent macromolecule catabolic process; GO:0044265 cellular macromolecule catabolic process; GO:0051603 proteolysis involved in cellular protein catabolic process; GO:0044257 cellular protein catabolic process; GO:0019941 modification-dependent protein catabolic process; GO:0044267 cellular protein metabolic process; GO:0006511 ubiquitin-dependent protein catabolic proc…	GO:0019773 proteasome core complex, alpha-subunit complex; GO:1902494 catalytic complex; GO:0000502 proteasome complex; GO:0044464 cell part; GO:0005622 intracellular; GO:0005839 proteasome core complex; GO:0032991 macromolecular complex; GO:0044424 intracellular part; GO:1905368 peptidase complex; GO:0005623 cell; GO:0043234 protein complex; GO:1905369 endopeptidase complex;	GO:0004175 endopeptidase activity; GO:0004298 threonine-type endopeptidase activity; GO:0008233 peptidase activity; GO:0070003 threonine-type peptidase activity; GO:0003824 catalytic activity; GO:0070011 peptidase activity, acting on L-amino acid peptides; GO:0016787 hydrolase activity;	K02730	PSMA6; 20S proteasome subunit alpha 1 [EC:3.4.25.1]	dre03050 Proteasome - Danio rerio (zebrafish);
AE_Unf_Cluster-8270.0	len=118 frame:3 start:15 end:368 gi|112419180|gb|AAI22336.1| LOC563048 protein [Danio rerio]	2.17612	Up	0.039684	12.751	extracellular	GO:0006508 proteolysis; GO:0008152 metabolic process; GO:0043170 macromolecule metabolic process; GO:0019538 protein metabolic process; GO:0044238 primary metabolic process; GO:0071704 organic substance metabolic process;		GO:0004252 serine-type endopeptidase activity; GO:0004175 endopeptidase activity; GO:0008233 peptidase activity; GO:0003824 catalytic activity; GO:0017171 serine hydrolase activity; GO:0008236 serine-type peptidase activity; GO:0070011 peptidase activity, acting on L-amino acid peptides; GO:0016787 hydrolase activity;	K08648
PE_30_Cluster-12301.0	len=327 frame:-2 start:1256 end:276 gi|736228515|ref|XP_010781866.1| PREDICTED: aminoacyl tRNA synthase complex-interacting multifunctional protein 1-like isoform X1 [Notothenia coriiceps]	0.505666	Down	0.0314	35.901	cytoplasm			GO:0097159 organic cyclic compound binding; GO:1901363 heterocyclic compound binding; GO:0003723 RNA binding; GO:0000049 tRNA binding; GO:0005488 binding; GO:0003676 nucleic acid binding;	K15437
AE_O_Cluster-4339.7951	len=307 frame:3 start:90 end:1010 gi|350276142|ref|NP_001002681.2| prohibitin 2-like [Danio rerio]	1.29159	Up	0.0121643	34.102	cytoplasm		GO:0016020 membrane;		K17081
AE_Unf_Cluster-8938.0	len=117 frame:-2 start:367 end:17 gi|513157925|ref|XP_004934830.1| PREDICTED: histone H2B 5-like isoform X1 [Gallus gallus]>gi|513157927|ref|XP_004934831.1| PREDICTED: histone H2B 5-like isoform X2 [Gallus gallus]>gi|524982324|ref|XP_005039176.1| PREDICTED: histone H2B 5-like [Ficedula albicollis]>gi|529445317|ref|XP_005242369.1| PREDICTED: histone H2B 5-like [Falco peregrinus]>gi|541991704|ref|X…	0.466966	Down	0.0053417	12.768	nucleus		GO:0043229 intracellular organelle; GO:0043232 intracellular non-membrane-bounded organelle; GO:0044446 intracellular organelle part; GO:0032991 macromolecular complex; GO:0044424 intracellular part; GO:0005623 cell; GO:0044422 organelle part; GO:0044427 chromosomal part; GO:0043228 non-membrane-bounded organelle; GO:0000786 nucleosome; GO:0043226 organelle; GO:0000785 chromatin; GO:0044464 cell …	GO:0097159 organic cyclic compound binding; GO:1901363 heterocyclic compound binding; GO:0003677 DNA binding; GO:0046982 protein heterodimerization activity; GO:0005488 binding; GO:0046983 protein dimerization activity; GO:0003676 nucleic acid binding; GO:0005515 protein binding;	K11252
AE_O_Cluster-4339.4527	"len=68 frame:1 start:1 end:204 gi|49901179|gb|AAH76226.1| 26-29kD-proteinase protein, partial [Danio rerio]"	2.69243	Up	0.0173628	7.9109	cytoplasm
PE_0_Cluster-16496.0	"len=348 frame:1 start:1 end:1044 gi|808882373|gb|KKF29772.1| UPF0160 protein MYG1, mitochondrial [Larimichthys crocea]"	0.205246	Down	0.0058008	39.57	cytoplasm
AE_O_Cluster-5241.1	len=178 start:136 end:671; minus strand; not Function	0.531648	Down	0.023245	19.822	extracellular
PE_O_Cluster-7693.18392	len=584 frame:3 start:3 end:1754 gi|160333676|ref|NP_001103842.1| leucine-rich repeat-containing protein 47 [Danio rerio]>gi|159155895|gb|AAI54502.1| Si:ch211-147a11.7 protein [Danio rerio]	0.807773	Down	0.0196576	64.653	mitochondria			GO:0016876 ligase activity, forming aminoacyl-tRNA and related compounds; GO:0097159 organic cyclic compound binding; GO:1901363 heterocyclic compound binding; GO:0003723 RNA binding; GO:0003824 catalytic activity; GO:0016875 ligase activity, forming carbon-oxygen bonds; GO:0005488 binding; GO:0016874 ligase activity; GO:0003676 nucleic acid binding; GO:0004826 phenylalanine-tRNA ligase activity;…
AE_Unf_Cluster-5694.11621	len=390 frame:1 start:436 end:1605 gi|831295195|ref|XP_012679327.1| PREDICTED: ribonucleoside-diphosphate reductase subunit M2-like [Clupea harengus]	0.729384	Down	0.040544	45.017	mitochondria	GO:0009165 nucleotide biosynthetic process; GO:0006725 cellular aromatic compound metabolic process; GO:0009117 nucleotide metabolic process; GO:0044699 single-organism process; GO:0009058 biosynthetic process; GO:0009262 deoxyribonucleotide metabolic process; GO:0044237 cellular metabolic process; GO:0006796 phosphate-containing compound metabolic process; GO:0071704 organic substance metabolic …		GO:0003824 catalytic activity; GO:0016491 oxidoreductase activity;	K10808	RRM2; ribonucleoside-diphosphate reductase subunit M2 [EC:1.17.4.1]	dre00983 Drug metabolism - other enzymes - Danio rerio (zebrafish); dre00240 Pyrimidine metabolism - Danio rerio (zebrafish); dre01100 Metabolic pathways - Danio rerio (zebrafish); dre04115 p53 signaling pathway - Danio rerio (zebrafish); dre00480 Glutathione metabolism - Danio rerio (zebrafish); dre00230 Purine metabolism - Danio rerio (zebrafish);
PE_O_Cluster-7693.19846	len=121 frame:-3 start:407 end:45 gi|831311339|ref|XP_012688116.1| PREDICTED: 60S ribosomal protein L34 [Clupea harengus]	1.51299	Up	0.006183	13.694	nucleus	GO:0006518 peptide metabolic process; GO:0043043 peptide biosynthetic process; GO:0044267 cellular protein metabolic process; GO:0006807 nitrogen compound metabolic process; GO:0009058 biosynthetic process; GO:0043603 cellular amide metabolic process; GO:0044238 primary metabolic process; GO:1901566 organonitrogen compound biosynthetic process; GO:1901576 organic substance biosynthetic process; G…	GO:0005840 ribosome; GO:0043226 organelle; GO:0043229 intracellular organelle; GO:0043232 intracellular non-membrane-bounded organelle; GO:0044464 cell part; GO:0005622 intracellular; GO:0005737 cytoplasm; GO:0032991 macromolecular complex; GO:0044424 intracellular part; GO:1990904 ribonucleoprotein complex; GO:0005623 cell; GO:0030529 intracellular ribonucleoprotein complex; GO:0044444 cytoplasm…	GO:0003735 structural constituent of ribosome; GO:0005198 structural molecule activity;	K02915	RP-L34e; large subunit ribosomal protein L34e	dre03010 Ribosome - Danio rerio (zebrafish);
PE_Unf_Cluster-8245.8828	len=98 frame:-2 start:976 end:683 gi|342187209|ref|NP_001230105.1| high mobility group nucleosome-binding domain-containing protein 3 isoform 4 [Danio rerio]>gi|156914705|gb|AAI52616.1| Zgc:92355 protein [Danio rerio]	0.708955	Down	0.024158	10.516	nucleus		GO:0043229 intracellular organelle; GO:0043232 intracellular non-membrane-bounded organelle; GO:0044446 intracellular organelle part; GO:0044424 intracellular part; GO:0005623 cell; GO:0044422 organelle part; GO:0044427 chromosomal part; GO:0043228 non-membrane-bounded organelle; GO:0043231 intracellular membrane-bounded organelle; GO:0043226 organelle; GO:0005634 nucleus; GO:0000785 chromatin; G…	GO:0097159 organic cyclic compound binding; GO:1901363 heterocyclic compound binding; GO:0003677 DNA binding; GO:0031490 chromatin DNA binding; GO:0005488 binding; GO:0003676 nucleic acid binding; GO:0044877 macromolecular complex binding; GO:0031491 nucleosome binding; GO:0003682 chromatin binding; GO:0031492 nucleosomal DNA binding;	K11301
PE_30_Cluster-7600.0	"len=209 frame:2 start:2 end:628 gi|113673058|ref|NP_001038907.1| probable glutamate--tRNA ligase, mitochondrial precursor [Danio rerio]>gi|118586154|sp|Q0P499.1|SYEM_DANRE RecName: Full=Probable glutamate--tRNA ligase, mitochondrial; AltName: Full=Glutamyl-tRNA synthetase; Short=GluRS; Flags: Precursor [Danio rerio]>gi|112418862|gb|AAI22205.1| Zgc:153247 [Danio rerio]"	0.743807	Down	0.0164416	23.675	mitochondria	GO:0006518 peptide metabolic process; GO:0006725 cellular aromatic compound metabolic process; GO:0044267 cellular protein metabolic process; GO:0044699 single-organism process; GO:0009058 biosynthetic process; GO:1901566 organonitrogen compound biosynthetic process; GO:0043039 tRNA aminoacylation; GO:0044237 cellular metabolic process; GO:0071704 organic substance metabolic process; GO:0008152 m…	GO:0044424 intracellular part; GO:0005623 cell; GO:0044464 cell part; GO:0005622 intracellular; GO:0005737 cytoplasm;	GO:0016876 ligase activity, forming aminoacyl-tRNA and related compounds; GO:0005524 ATP binding; GO:1901265 nucleoside phosphate binding; GO:0016875 ligase activity, forming carbon-oxygen bonds; GO:0001882 nucleoside binding; GO:0043167 ion binding; GO:0016874 ligase activity; GO:0000166 nucleotide binding; GO:0097159 organic cyclic compound binding; GO:1901363 heterocyclic compound binding; GO:…	K01885	EARS; glutamyl-tRNA synthetase [EC:6.1.1.17]	dre01100 Metabolic pathways - Danio rerio (zebrafish); dre00860 Porphyrin and chlorophyll metabolism - Danio rerio (zebrafish); dre00970 Aminoacyl-tRNA biosynthesis - Danio rerio (zebrafish);
PE_Unf_Cluster-451.0	"len=119 frame:2 start:2 end:358 gi|831273607|ref|XP_012680658.1| PREDICTED: mannosyl-oligosaccharide 1,2-alpha-mannosidase IC [Clupea harengus]"	1.33333	Up	0.0078758	13.162	nucleus				K01230	MAN1; mannosyl-oligosaccharide alpha-1,2-mannosidase [EC:3.2.1.113]	dre00510 N-Glycan biosynthesis - Danio rerio (zebrafish); dre01100 Metabolic pathways - Danio rerio (zebrafish); dre04141 Protein processing in endoplasmic reticulum - Danio rerio (zebrafish);
PE_Unf_Cluster-11052.0	len=207 start:81 end:699; minus strand; PREDICTED: very-long-chain enoyl-CoA reductase isoform X2 [Sinocyclocheilus rhinocerous]	1.60824	Up	0.0097382	24.424	cytoplasm				K10258	TER; very-long-chain enoyl-CoA reductase [EC:1.3.1.93]	dre00062 Fatty acid elongation - Danio rerio (zebrafish); dre01040 Biosynthesis of unsaturated fatty acids - Danio rerio (zebrafish); dre01212 Fatty acid metabolism - Danio rerio (zebrafish);
AE_Unf_Cluster-5694.2626	len=225 frame:-2 start:912 end:238 gi|642109725|emb|CDQ71740.1| unnamed protein product [Oncorhynchus mykiss]	1.28913	Up	0.0089617	24.992	cytoplasm	GO:0050794 regulation of cellular process; GO:0044700 single organism signaling; GO:0051716 cellular response to stimulus; GO:0007165 signal transduction; GO:0050789 regulation of biological process; GO:0007154 cell communication; GO:0035556 intracellular signal transduction; GO:0044699 single-organism process; GO:0007264 small GTPase mediated signal transduction; GO:0023052 signaling; GO:0050896…		GO:1901265 nucleoside phosphate binding; GO:0001882 nucleoside binding; GO:0043167 ion binding; GO:0000166 nucleotide binding; GO:0097159 organic cyclic compound binding; GO:1901363 heterocyclic compound binding; GO:0032549 ribonucleoside binding; GO:0097367 carbohydrate derivative binding; GO:0032553 ribonucleotide binding; GO:0005488 binding; GO:0032550 purine ribonucleoside binding; GO:0043168…	K04513	RHOA; Ras homolog gene family, member A	dre04625 C-type lectin receptor signaling pathway - Danio rerio (zebrafish); dre04510 Focal adhesion - Danio rerio (zebrafish); dre04350 TGF-beta signaling pathway - Danio rerio (zebrafish); dre04150 mTOR signaling pathway - Danio rerio (zebrafish); dre04810 Regulation of actin cytoskeleton - Danio rerio (zebrafish); dre04310 Wnt signaling pathway - Danio rerio (zebrafish); dre04530 Tight junctio…
AE_0_Cluster-1880.0	len=337 start:1 end:1010; minus strand; PREDICTED: wings apart-like protein homolog isoform X1 [Sinocyclocheilus anshuiensis]	0.766408	Down	9.96e-05	38.188	mitochondria
AE_O_Cluster-4339.19545	len=109 frame:2 start:68 end:394 gi|657534056|ref|XP_008273955.1| PREDICTED: WAP four-disulfide core domain protein 18-like [Stegastes partitus]	5.60155	Up	0.035463	11.297	extracellular		GO:0005576 extracellular region;	GO:0098772 molecular function regulator; GO:0030234 enzyme regulator activity; GO:0004857 enzyme inhibitor activity; GO:0030414 peptidase inhibitor activity; GO:0061134 peptidase regulator activity;
PE_Unf_Cluster-861.0	len=74 frame:2 start:26 end:247 gi|597784045|ref|XP_007255535.1| PREDICTED: NADH dehydrogenase [ubiquinone] 1 beta subcomplex subunit 1 [Astyanax mexicanus]	1.24182	Up	0.0065639	8.4887	cytoplasm,nucleus		GO:0043226 organelle; GO:0043231 intracellular membrane-bounded organelle; GO:0043229 intracellular organelle; GO:0044464 cell part; GO:0005622 intracellular; GO:0005737 cytoplasm; GO:0044424 intracellular part; GO:0043227 membrane-bounded organelle; GO:0005623 cell; GO:0005739 mitochondrion; GO:0044444 cytoplasmic part;	GO:0016651 oxidoreductase activity, acting on NAD(P)H; GO:0003954 NADH dehydrogenase activity; GO:0003824 catalytic activity; GO:0016491 oxidoreductase activity;	K03957
AE_60_Cluster-14503.0	len=84 frame:1 start:1 end:252 gi|820867068|ref|NP_001295483.1| wu:fj16a03 precursor [Danio rerio]	1.41484	Up	0.04422	9.6023	extracellular
PE_30_Cluster-11734.0	len=182 frame:2 start:47 end:592 gi|849532749|ref|NP_001003584.2| protein jagunal homolog 1-B [Danio rerio]>gi|123887996|sp|Q1L864.1|JGN1B_DANRE RecName: Full=Protein jagunal homolog 1-B [Danio rerio]	1.78285	Up	0.0194436	20.494	plasma membrane	GO:0016043 cellular component organization; GO:0010256 endomembrane system organization; GO:0009987 cellular process; GO:0006996 organelle organization; GO:0007029 endoplasmic reticulum organization; GO:0071840 cellular component organization or biogenesis;	GO:0016020 membrane; GO:0043229 intracellular organelle; GO:0005783 endoplasmic reticulum; GO:0042175 nuclear outer membrane-endoplasmic reticulum membrane network; GO:0005737 cytoplasm; GO:0044446 intracellular organelle part; GO:0012505 endomembrane system; GO:0044424 intracellular part; GO:0005623 cell; GO:0044422 organelle part; GO:0043231 intracellular membrane-bounded organelle; GO:0043226 …
PE_O_Cluster-7693.8117	len=362 frame:-1 start:1464 end:379 gi|734610555|ref|XP_010732643.1| PREDICTED: trans-Golgi network integral membrane protein 2 [Larimichthys crocea]	1.57557	Up	0.029537	38.715	extracellular
PE_O_Cluster-7693.34518	"len=454 frame:1 start:385 end:1746 gi|148725508|emb|CAN88772.1| cysteine conjugate-beta lyase; cytoplasmic (glutamine transaminase K, kyneurenine aminotransferase) [Danio rerio]"	1.62855	Up	0.045323	50.86	cytoplasm	GO:0009058 biosynthetic process; GO:0008152 metabolic process;		GO:0097159 organic cyclic compound binding; GO:1901363 heterocyclic compound binding; GO:0003824 catalytic activity; GO:0005488 binding; GO:0043167 ion binding; GO:0043168 anion binding; GO:0048037 cofactor binding; GO:0030170 pyridoxal phosphate binding;	K00816	CCBL; kynurenine---oxoglutarate transaminase / cysteine-S-conjugate beta-lyase / glutamine---phenylpyruvate transaminase [EC:2.6.1.7 4.4.1.13 2.6.1.64]	dre01100 Metabolic pathways - Danio rerio (zebrafish); dre00380 Tryptophan metabolism - Danio rerio (zebrafish); dre00450 Selenocompound metabolism - Danio rerio (zebrafish);
PE_O_Cluster-7693.21621	len=837 frame:2 start:389 end:2899 gi|44890334|gb|AAH66694.1| Ubiquitin specific protease 5 [Danio rerio]	1.24383	Up	0.0189833	92.811	nucleus	GO:0043632 modification-dependent macromolecule catabolic process; GO:0070646 protein modification by small protein removal; GO:0044265 cellular macromolecule catabolic process; GO:0051603 proteolysis involved in cellular protein catabolic process; GO:0044257 cellular protein catabolic process; GO:0019941 modification-dependent protein catabolic process; GO:0044267 cellular protein metabolic proc…		GO:0004843 thiol-dependent ubiquitin-specific protease activity; GO:0008233 peptidase activity; GO:0046914 transition metal ion binding; GO:0036459 thiol-dependent ubiquitinyl hydrolase activity; GO:0003824 catalytic activity; GO:0005488 binding; GO:0043167 ion binding; GO:0043169 cation binding; GO:0046872 metal ion binding; GO:0101005 ubiquitinyl hydrolase activity; GO:0070011 peptidase activit…	K11836
PE_O_Cluster-186.0	len=305 frame:-2 start:1262 end:348 gi|821324932|ref|NP_571497.2| homeobox protein Nkx-2.2a [Danio rerio]>gi|821595497|ref|NP_001295569.1| homeobox protein Nkx-2.2a [Danio rerio]	0.532222	Down	0.000119869	34.039	nucleus	GO:0050794 regulation of cellular process; GO:0010468 regulation of gene expression; GO:0006355 regulation of transcription, DNA-templated; GO:0031326 regulation of cellular biosynthetic process; GO:0080090 regulation of primary metabolic process; GO:0060255 regulation of macromolecule metabolic process; GO:0019219 regulation of nucleobase-containing compound metabolic process; GO:0010556 regulat…		GO:0097159 organic cyclic compound binding; GO:1901363 heterocyclic compound binding; GO:0003677 DNA binding; GO:0043565 sequence-specific DNA binding; GO:0005488 binding; GO:0003676 nucleic acid binding;	K08029
PE_O_Cluster-7693.8559	len=144 frame:2 start:2 end:433 gi|777962767|gb|AJY58105.1| tropomyosin 4a [Ctenopharyngodon idella]	1.51445	Up	0.0083178	16.509	cytoplasm
PE_60_Cluster-3379.5717	"len=709 frame:2 start:2 end:2128 gi|57526509|ref|NP_001002746.1| propionyl-CoA carboxylase alpha chain, mitochondrial [Danio rerio]>gi|49901428|gb|AAH76408.1| Propionyl-Coenzyme A carboxylase, alpha polypeptide [Danio rerio]>gi|161612218|gb|AAI55773.1| Propionyl-Coenzyme A carboxylase, alpha polypeptide [Danio rerio]"	1.6938	Up	0.004342	77.677	mitochondria			GO:0005524 ATP binding; GO:1901265 nucleoside phosphate binding; GO:0001882 nucleoside binding; GO:0043167 ion binding; GO:0016874 ligase activity; GO:0000166 nucleotide binding; GO:0016879 ligase activity, forming carbon-nitrogen bonds; GO:0097159 organic cyclic compound binding; GO:1901363 heterocyclic compound binding; GO:0004075 biotin carboxylase activity; GO:0032549 ribonucleoside binding; …	K01965	PCCA; propionyl-CoA carboxylase alpha chain [EC:6.4.1.3]	dre01200 Carbon metabolism - Danio rerio (zebrafish); dre01100 Metabolic pathways - Danio rerio (zebrafish); dre00630 Glyoxylate and dicarboxylate metabolism - Danio rerio (zebrafish); dre00280 Valine, leucine and isoleucine degradation - Danio rerio (zebrafish); dre00640 Propanoate metabolism - Danio rerio (zebrafish);
AE_0_Cluster-211.2760	len=478 frame:-2 start:1480 end:47 gi|83025096|ref|NP_001032667.1| protein FAM154B [Danio rerio]>gi|82414798|gb|AAI10109.1| Zgc:123250 [Danio rerio]	0.509074	Down	0.023681	55.54	mitochondria
PE_0_Cluster-3244.0	len=73 start:15 end:231; minus strand; ubiquitin-fold modifier 1 precursor [Danio rerio]	0.715712	Down	0.008001	7.6357	mitochondria				K12162
PE_O_Cluster-7693.20384	len=176 start:136 end:663; minus strand; karyopherin alpha 7 (importin alpha 8) [Danio rerio]	0.827486	Down	0.039163	19.838	cytoplasm	GO:0046907 intracellular transport; GO:0072594 establishment of protein localization to organelle; GO:0017038 protein import; GO:1902593 single-organism nuclear import; GO:0044699 single-organism process; GO:0051169 nuclear transport; GO:0071702 organic substance transport; GO:0015031 protein transport; GO:1902582 single-organism intracellular transport; GO:0051234 establishment of localization; …	GO:0043226 organelle; GO:0043231 intracellular membrane-bounded organelle; GO:0043229 intracellular organelle; GO:0005634 nucleus; GO:0044464 cell part; GO:0005622 intracellular; GO:0005737 cytoplasm; GO:0044424 intracellular part; GO:0043227 membrane-bounded organelle; GO:0005623 cell;	GO:0022892 substrate-specific transporter activity; GO:0005515 protein binding; GO:0008565 protein transporter activity; GO:0005488 binding; GO:0005215 transporter activity;
PE_0_Cluster-8483.0	len=483 frame:2 start:2 end:1450 gi|597778319|ref|XP_007252796.1| PREDICTED: N-acetylglucosamine-6-sulfatase-like [Astyanax mexicanus]	0.746486	Down	0.029621	54.514	mitochondria	GO:0008152 metabolic process; GO:1901135 carbohydrate derivative metabolic process; GO:0006807 nitrogen compound metabolic process; GO:0043170 macromolecule metabolic process; GO:0006022 aminoglycan metabolic process; GO:0071704 organic substance metabolic process; GO:1901564 organonitrogen compound metabolic process; GO:0030203 glycosaminoglycan metabolic process;		GO:0016787 hydrolase activity; GO:0008484 sulfuric ester hydrolase activity; GO:0008449 N-acetylglucosamine-6-sulfatase activity; GO:0003824 catalytic activity; GO:0016788 hydrolase activity, acting on ester bonds;	K01137	GNS; N-acetylglucosamine-6-sulfatase [EC:3.1.6.14]	dre01100 Metabolic pathways - Danio rerio (zebrafish); dre00531 Glycosaminoglycan degradation - Danio rerio (zebrafish); dre04142 Lysosome - Danio rerio (zebrafish);
PE_60_Cluster-3379.11106	len=801 frame:1 start:88 end:2490 gi|597771010|ref|XP_007249294.1| PREDICTED: AMP deaminase 3-like isoform X1 [Astyanax mexicanus]	1.90171	Up	0.0067447	92.595	nucleus	GO:0043173 nucleotide salvage; GO:0009165 nucleotide biosynthetic process; GO:0006725 cellular aromatic compound metabolic process; GO:0009167 purine ribonucleoside monophosphate metabolic process; GO:0009259 ribonucleotide metabolic process; GO:0009117 nucleotide metabolic process; GO:0044699 single-organism process; GO:0009058 biosynthetic process; GO:1901566 organonitrogen compound biosyntheti…		GO:0047623 adenosine-phosphate deaminase activity; GO:0019239 deaminase activity; GO:0016787 hydrolase activity; GO:0016814 hydrolase activity, acting on carbon-nitrogen (but not peptide) bonds, in cyclic amidines; GO:0003876 AMP deaminase activity; GO:0003824 catalytic activity; GO:0016810 hydrolase activity, acting on carbon-nitrogen (but not peptide) bonds;	K01490	AMPD; AMP deaminase [EC:3.5.4.6]	dre01100 Metabolic pathways - Danio rerio (zebrafish); dre00230 Purine metabolism - Danio rerio (zebrafish);
AE_Unf_Cluster-5694.4722	len=443 frame:1 start:1 end:1329 gi|410441187|dbj|BAM65011.1| egg envelope protein [Chanos chanos]	34.03	Up	0.0120596	48.356	extracellular				K19928
PE_Unf_Cluster-8245.13640	len=287 frame:3 start:30 end:890 gi|169636432|ref|NP_001108605.1| thioredoxin-related transmembrane protein 1 precursor [Danio rerio]	1.22242	Up	0.031142	32.471	plasma membrane	GO:0050794 regulation of cellular process; GO:0042592 homeostatic process; GO:0065008 regulation of biological quality; GO:0050789 regulation of biological process; GO:0045454 cell redox homeostasis; GO:0044763 single-organism cellular process; GO:0019725 cellular homeostasis; GO:0044699 single-organism process; GO:0009987 cellular process; GO:0065007 biological regulation;
AE_60_Cluster-12380.1	"len=249 frame:-3 start:747 end:1 gi|348528308|ref|XP_003451660.1| PREDICTED: ES1 protein homolog, mitochondrial-like [Oreochromis niloticus]"	0.723086	Down	0.034623	27.274	cytoplasm
PE_Unf_Cluster-8245.7067	len=150 frame:2 start:77 end:526 gi|597773540|ref|XP_007250506.1| PREDICTED: sperm acrosome membrane-associated protein 4-like [Astyanax mexicanus]	0.804467	Down	0.00091697	16.662	plasma membrane				K19894
PE_30_Cluster-12814.0	len=196 frame:1 start:1 end:588 gi|528486687|ref|XP_005166794.1| PREDICTED: heparin cofactor 2 isoform X1 [Danio rerio]	0.772059	Down	0.0030955	22.558	cytoplasm				K03912

## Sheet: PE-0min-FEvsPE-30min-FE
Protein accession	Protein description	PE-0/PE-30 Ratio	Regulated Type	PE-0/PE-30 P value	MW [kDa]	Subcellular localization	Biological Process	Cellular Component	Molecular Function	KEGG KO No.	KEGG Gene	KEGG pathway
PE_O_Cluster-7693.35686	len=482 frame:3 start:111 end:1556 gi|167621556|ref|NP_001108021.1| polymerase I and transcript release factor isoform 2 [Danio rerio]>gi|149384927|gb|ABR25264.1| polymerase I and transcript release factor [Danio rerio]	0.684385	Down	0.0101603	55.067	cytoplasm				K19387
PE_O_Cluster-7693.20355	len=885 frame:3 start:3 end:2657 gi|688610698|ref|XP_009294934.1| PREDICTED: laminin subunit alpha-5 isoform X1 [Danio rerio]	0.581991	Down	0.037723	96.886	nucleus				K06240	LAMA3_5; laminin, alpha 3/5	dre04510 Focal adhesion - Danio rerio (zebrafish); dre01100 Metabolic pathways - Danio rerio (zebrafish); dre04512 ECM-receptor interaction - Danio rerio (zebrafish);
PE_O_Cluster-7693.33136	len=1211 frame:3 start:3 end:3635 gi|326673182|ref|XP_691156.5| PREDICTED: nidogen-1 [Danio rerio]	0.707848	Down	0.041963	134.09	extracellular	GO:0007160 cell-matrix adhesion; GO:0022610 biological adhesion; GO:0007155 cell adhesion; GO:0031589 cell-substrate adhesion;		GO:0043169 cation binding; GO:0046872 metal ion binding; GO:0005515 protein binding; GO:0005509 calcium ion binding; GO:0005488 binding; GO:0043167 ion binding;	K06826
AE_O_Cluster-7204.0	len=115 frame:1 start:1 end:345 gi|292626888|ref|XP_684531.2| PREDICTED: perlwapin [Danio rerio]	2.27273	Up	0.027724	12.294	extracellular
AE_0_Cluster-211.8004	"len=205 frame:1 start:1 end:615 gi|47271390|ref|NP_998805.1| microtubule-associated protein RP/EB family member 1 [Danio rerio]>gi|46329552|gb|AAH68377.1| Microtubule-associated protein, RP/EB family, member 1 [Danio rerio]"	0.672542	Down	0.0196644	23.232	mitochondria			GO:0015631 tubulin binding; GO:0005515 protein binding; GO:0008092 cytoskeletal protein binding; GO:0008017 microtubule binding; GO:0005488 binding;	K10436
PE_Unf_Cluster-8245.8571	len=104 frame:1 start:37 end:348 gi|671038708|ref|XP_008710147.1| PREDICTED: U6 snRNA-associated Sm-like protein LSm2 [Ursus maritimus]>gi|795261417|ref|XP_011855931.1| PREDICTED: U6 snRNA-associated Sm-like protein LSm2 isoform X1 [Mandrillus leucophaeus]>gi|820970858|ref|XP_012358544.1| PREDICTED: U6 snRNA-associated Sm-like protein LSm2 isoform X1 [Nomascus leucogenys]	0.664819	Down	0.03646	11.779	cytoplasm	GO:0006396 RNA processing; GO:0006725 cellular aromatic compound metabolic process; GO:1901360 organic cyclic compound metabolic process; GO:0006807 nitrogen compound metabolic process; GO:0044238 primary metabolic process; GO:0044237 cellular metabolic process; GO:0071704 organic substance metabolic process; GO:0006397 mRNA processing; GO:0016070 RNA metabolic process; GO:0008152 metabolic proce…			K12621	LSM2; U6 snRNA-associated Sm-like protein LSm2	dre03018 RNA degradation - Danio rerio (zebrafish); dre03040 Spliceosome - Danio rerio (zebrafish);
PE_O_Cluster-2607.0	len=38 start:1 end:113; minus strand; transferrin [Hypophthalmichthys nobilis]	0.658279	Down	0.0159233	4.0696	extracellular
PE_O_Cluster-7693.19785	len=346 frame:-1 start:2801 end:1764 gi|831299745|ref|XP_012681795.1| PREDICTED: guanine nucleotide-binding protein subunit beta-4 [Clupea harengus]	0.818953	Down	0.045104	37.993	cytoplasm,nucleus			GO:0005515 protein binding; GO:0005488 binding;	K04538	GNB4; guanine nucleotide-binding protein subunit beta-4	dre04371 Apelin signaling pathway - Danio rerio (zebrafish);
AE_60_Cluster-17841.0	len=151 start:1 end:450; minus strand; PREDICTED: RNA-binding protein NOB1-like [Sinocyclocheilus rhinocerous]	0.767009	Down	0.044079	17.061	cytoplasm				K11883	NOB1; RNA-binding protein NOB1	dre03008 Ribosome biogenesis in eukaryotes - Danio rerio (zebrafish);
PE_60_Cluster-3379.12553	len=2060 frame:-1 start:7758 end:1579 gi|688601675|ref|XP_009292890.1| PREDICTED: protein PRRC2C [Danio rerio]	0.76076	Down	0.032759	221.81	nucleus
PE_O_Cluster-937.0	len=486 frame:-3 start:1459 end:2 gi|688531300|ref|XP_009304117.1| PREDICTED: protein disulfide-isomerase A2 isoform X1 [Danio rerio]	0.430233	Down	7.65e-05	55.202	cytoplasm	GO:0050794 regulation of cellular process; GO:0042592 homeostatic process; GO:0065008 regulation of biological quality; GO:0050789 regulation of biological process; GO:0045454 cell redox homeostasis; GO:0044763 single-organism cellular process; GO:0019725 cellular homeostasis; GO:0044699 single-organism process; GO:0009987 cellular process; GO:0065007 biological regulation;		GO:0016853 isomerase activity; GO:0003824 catalytic activity;	K09581
AE_O_Cluster-4339.17259	len=209 frame:1 start:1 end:627 gi|528505388|ref|XP_700568.6| PREDICTED: apoptosis regulatory protein Siva [Danio rerio]	0.442633	Down	0.042796	23.292	extracellular
PE_O_Cluster-7693.18923	"len=3927 frame:1 start:22 end:11802 gi|831307912|ref|XP_012686245.1| PREDICTED: dynein heavy chain 2, axonemal [Clupea harengus]"	1.96332	Up	0.045239	449.1	plasma membrane	GO:0044763 single-organism cellular process; GO:0007018 microtubule-based movement; GO:0006928 movement of cell or subcellular component; GO:0044699 single-organism process; GO:0009987 cellular process; GO:0007017 microtubule-based process;	GO:0043229 intracellular organelle; GO:0043232 intracellular non-membrane-bounded organelle; GO:0044430 cytoskeletal part; GO:0044446 intracellular organelle part; GO:0032991 macromolecular complex; GO:0044424 intracellular part; GO:0030286 dynein complex; GO:0005875 microtubule associated complex; GO:0005623 cell; GO:0044422 organelle part; GO:0043228 non-membrane-bounded organelle; GO:0043226 o…	GO:0005524 ATP binding; GO:0003774 motor activity; GO:1901265 nucleoside phosphate binding; GO:0001882 nucleoside binding; GO:0043167 ion binding; GO:0016817 hydrolase activity, acting on acid anhydrides; GO:0016787 hydrolase activity; GO:0000166 nucleotide binding; GO:0017111 nucleoside-triphosphatase activity; GO:0016887 ATPase activity; GO:0097159 organic cyclic compound binding; GO:1901363 he…	K10408
PE_O_Cluster-7693.5370	len=206 start:141 end:758; minus strand; brain acid soluble protein 1 homolog [Danio rerio]	0.490035	Down	0.021919	20.693	nucleus
PE_Unf_Cluster-8245.14266	"len=265 frame:2 start:254 end:1048 gi|41393125|ref|NP_958892.1| tyrosine 3-monooxygenase/tryptophan 5-monooxygenase activation protein, theta polypeptide b [Danio rerio]>gi|27882500|gb|AAH44412.1| Tyrosine 3-monooxygenase/tryptophan 5-monooxygenase activation protein, theta polypeptide b [Danio rerio]>gi|55295396|dbj|BAD67593.1| tryosine 3-monooxygenase/tryptophan 5-monooxygenase activation prot…	0.592437	Down	0.0155041	29.989	cytoplasm			GO:0019904 protein domain specific binding; GO:0005515 protein binding; GO:0005488 binding;	K16197	YWHAB_Q_Z; 14-3-3 protein beta/theta/zeta	dre04110 Cell cycle - Danio rerio (zebrafish); dre04114 Oocyte meiosis - Danio rerio (zebrafish);
AE_0_Cluster-211.9483	len=354 frame:-2 start:1574 end:513 gi|528484737|ref|XP_005172323.1| PREDICTED: uncharacterized protein LOC406277 isoform X1 [Danio rerio]	0.696468	Down	0.0144357	39.508	cytoplasm			GO:0097159 organic cyclic compound binding; GO:1901363 heterocyclic compound binding; GO:1901265 nucleoside phosphate binding; GO:0005488 binding; GO:0003676 nucleic acid binding; GO:0000166 nucleotide binding; GO:0036094 small molecule binding;	K13187
PE_O_Cluster-2607.1	len=240 start:1 end:719; minus strand; transferrin [Ctenopharyngodon idella]	0.742044	Down	0.008544	26.025	extracellular		GO:0005576 extracellular region;
PE_O_Cluster-7693.30281	len=299 frame:2 start:2 end:898 gi|68363306|ref|XP_687183.1| PREDICTED: adenosine deaminase domain-containing protein 2 [Danio rerio]	0.590056	Down	0.030337	33.338	mitochondria	GO:0006396 RNA processing; GO:0006725 cellular aromatic compound metabolic process; GO:1901360 organic cyclic compound metabolic process; GO:0006807 nitrogen compound metabolic process; GO:0044238 primary metabolic process; GO:0044237 cellular metabolic process; GO:0071704 organic substance metabolic process; GO:0016070 RNA metabolic process; GO:0008152 metabolic process; GO:0090304 nucleic acid …		GO:0097159 organic cyclic compound binding; GO:1901363 heterocyclic compound binding; GO:0003723 RNA binding; GO:0016814 hydrolase activity, acting on carbon-nitrogen (but not peptide) bonds, in cyclic amidines; GO:0004000 adenosine deaminase activity; GO:0003824 catalytic activity; GO:0005488 binding; GO:0003676 nucleic acid binding; GO:0019239 deaminase activity; GO:0016787 hydrolase activity; …
AE_60_Cluster-11526.9891	len=290 frame:3 start:138 end:1007 gi|674069743|ref|XP_008841952.1| PREDICTED: splicing factor 3B subunit 4 [Nannospalax galili]	0.675	Down	0.0162822	31.11	nucleus			GO:0097159 organic cyclic compound binding; GO:1901363 heterocyclic compound binding; GO:1901265 nucleoside phosphate binding; GO:0005488 binding; GO:0003676 nucleic acid binding; GO:0000166 nucleotide binding; GO:0036094 small molecule binding;	K12831	SF3B4; splicing factor 3B subunit 4	dre03040 Spliceosome - Danio rerio (zebrafish);
PE_O_Cluster-7693.7690	"len=793 frame:2 start:128 end:2506 gi|688613477|ref|XP_009295532.1| PREDICTED: ATP-dependent 6-phosphofructokinase, platelet type isoform X4 [Danio rerio]"	1.37226	Up	0.007159	86.892	cytoplasm	GO:0006757 ATP generation from ADP; GO:0009116 nucleoside metabolic process; GO:0042278 purine nucleoside metabolic process; GO:0006165 nucleoside diphosphate phosphorylation; GO:0046031 ADP metabolic process; GO:0019362 pyridine nucleotide metabolic process; GO:0006096 glycolytic process; GO:0009167 purine ribonucleoside monophosphate metabolic process; GO:0009117 nucleotide metabolic process; G…	GO:0044424 intracellular part; GO:0005623 cell; GO:0044464 cell part; GO:0005622 intracellular; GO:0005737 cytoplasm;	GO:0003872 6-phosphofructokinase activity; GO:0005524 ATP binding; GO:1901265 nucleoside phosphate binding; GO:0016773 phosphotransferase activity, alcohol group as acceptor; GO:0001882 nucleoside binding; GO:0043167 ion binding; GO:0000166 nucleotide binding; GO:0097159 organic cyclic compound binding; GO:1901363 heterocyclic compound binding; GO:0032549 ribonucleoside binding; GO:0097367 carboh…	K00850	pfkA; 6-phosphofructokinase 1 [EC:2.7.1.11]	dre00010 Glycolysis / Gluconeogenesis - Danio rerio (zebrafish); dre01230 Biosynthesis of amino acids - Danio rerio (zebrafish); dre01200 Carbon metabolism - Danio rerio (zebrafish); dre01100 Metabolic pathways - Danio rerio (zebrafish); dre00052 Galactose metabolism - Danio rerio (zebrafish); dre03018 RNA degradation - Danio rerio (zebrafish); dre00030 Pentose phosphate pathway - Danio rerio (ze…
PE_Unf_Cluster-8245.2635	len=715 frame:2 start:53 end:2197 gi|597747948|ref|XP_007235948.1| PREDICTED: protein PAT1 homolog 2-like isoform X4 [Astyanax mexicanus]	0.546889	Down	0.00028264	80.583	nucleus				K12617	PATL1; DNA topoisomerase 2-associated protein PAT1	dre03018 RNA degradation - Danio rerio (zebrafish);
PE_60_Cluster-3379.10915	len=507 frame:2 start:53 end:1573 gi|528488845|ref|XP_005167394.1| PREDICTED: drebrin-like protein isoform X2 [Danio rerio]	0.810362	Down	0.0025218	57.815	nucleus		GO:0005623 cell; GO:0005622 intracellular; GO:0044464 cell part;	GO:0003779 actin binding; GO:0005515 protein binding; GO:0008092 cytoskeletal protein binding; GO:0005488 binding;	K20520
AE_0_Cluster-211.15404	len=1520 start:1 end:4560; minus strand; PREDICTED: LOW QUALITY PROTEIN: Golgi-specific brefeldin A-resistance guanine nucleotide exchange factor 1-like [Cyprinus carpio]	1.30088	Up	0.0037803	170.19	nucleus	GO:0050794 regulation of cellular process; GO:0050789 regulation of biological process; GO:0010646 regulation of cell communication; GO:1902531 regulation of intracellular signal transduction; GO:0023051 regulation of signaling; GO:0048583 regulation of response to stimulus; GO:0046578 regulation of Ras protein signal transduction; GO:0032012 regulation of ARF protein signal transduction; GO:0009…		GO:0098772 molecular function regulator; GO:0005086 ARF guanyl-nucleotide exchange factor activity; GO:0005085 guanyl-nucleotide exchange factor activity; GO:0005488 binding;	K18443	GBF1; golgi-specific brefeldin A-resistance guanine nucleotide exchange factor 1	dre04144 Endocytosis - Danio rerio (zebrafish);
AE_Unf_Cluster-12390.0	len=335 frame:-1 start:1240 end:236 gi|209154014|gb|ACI33239.1| Leukocyte elastase inhibitor [Salmo salar]	0.488309	Down	0.000123561	38.111	cytoplasm				K13963
AE_0_Cluster-5608.0	len=116 frame:-2 start:623 end:276 gi|47085671|ref|NP_998168.1| S100 calcium binding protein A10b [Danio rerio]>gi|28278451|gb|AAH45941.1| S100 calcium binding protein A10b [Danio rerio]>gi|182888590|gb|AAI63954.1| S100a10b protein [Danio rerio]	0.629412	Down	0.0040172	13.053	cytoplasm			GO:0043169 cation binding; GO:0046872 metal ion binding; GO:0005509 calcium ion binding; GO:0005488 binding; GO:0043167 ion binding;	K17274
AE_O_Cluster-4339.7033	len=453 frame:-1 start:1824 end:466 gi|597788367|ref|XP_007257604.1| PREDICTED: septin-10-like [Astyanax mexicanus]	0.784703	Down	0.026104	52.326	mitochondria			GO:1901265 nucleoside phosphate binding; GO:0001882 nucleoside binding; GO:0043167 ion binding; GO:0000166 nucleotide binding; GO:0097159 organic cyclic compound binding; GO:1901363 heterocyclic compound binding; GO:0032549 ribonucleoside binding; GO:0097367 carbohydrate derivative binding; GO:0032553 ribonucleotide binding; GO:0005488 binding; GO:0032550 purine ribonucleoside binding; GO:0043168…	K16940
AE_60_Cluster-11526.10277	len=1115 frame:2 start:2 end:3346 gi|688589745|ref|XP_009290312.1| PREDICTED: plectin isoform X1 [Danio rerio]>gi|688589747|ref|XP_009290313.1| PREDICTED: plectin isoform X1 [Danio rerio]	0.758644	Down	0.02998	123.79	nucleus		GO:0005856 cytoskeleton; GO:0043226 organelle; GO:0043229 intracellular organelle; GO:0043232 intracellular non-membrane-bounded organelle; GO:0044464 cell part; GO:0005622 intracellular; GO:0044424 intracellular part; GO:0005623 cell; GO:0043228 non-membrane-bounded organelle;		K10388
AE_O_Cluster-8096.0	"len=92 frame:1 start:106 end:381 gi|33636711|ref|NP_891985.1| hemoglobin, alpha embryonic 1 [Danio rerio]>gi|125813529|ref|XP_001333555.1| PREDICTED: hemoglobin embryonic subunit alpha [Danio rerio]>gi|292612125|ref|XP_002661306.1| PREDICTED: hemoglobin embryonic subunit alpha [Danio rerio]>gi|688545001|ref|XP_009298076.1| PREDICTED: hemoglobin embryonic subunit alpha [Danio rerio]>gi|27802786|e…	0.691595	Down	0.040244	9.8152	mitochondria			GO:0097159 organic cyclic compound binding; GO:1901363 heterocyclic compound binding; GO:0020037 heme binding; GO:0046906 tetrapyrrole binding; GO:0019825 oxygen binding; GO:0005488 binding;
AE_O_Cluster-4339.22327	len=130 frame:-1 start:640 end:251 gi|528505165|ref|XP_005169824.1| PREDICTED: lymphocyte antigen 6F-like [Danio rerio]	0.466807	Down	0.00095652	14.248	extracellular
AE_O_Cluster-2484.0	len=116 frame:2 start:2 end:349 gi|357432849|gb|AET79256.1| parvalbumin 1 [Carassius auratus]	0.472195	Down	0.00044217	12.37	cytoplasm			GO:0043169 cation binding; GO:0046872 metal ion binding; GO:0005509 calcium ion binding; GO:0005488 binding; GO:0043167 ion binding;
PE_0_Cluster-15737.0	len=271 frame:-3 start:1772 end:960 gi|831306780|ref|XP_012685627.1| PREDICTED: protein Hook homolog 3 isoform X2 [Clupea harengus]	0.699784	Down	0.00033771	31.001	nucleus				K16536
PE_0_Cluster-23234.0	"len=240 frame:1 start:1 end:720 gi|47087363|ref|NP_998572.1| zinc finger Ran-binding domain-containing protein 2 [Danio rerio]>gi|30962835|gb|AAH52752.1| Zinc finger, RAN-binding domain containing 2 [Danio rerio]"	0.648318	Down	0.0025606	26.839	extracellular			GO:0043169 cation binding; GO:0046872 metal ion binding; GO:0008270 zinc ion binding; GO:0046914 transition metal ion binding; GO:0005488 binding; GO:0043167 ion binding;
PE_0_Cluster-861.0	len=153 start:70 end:528; minus strand; PREDICTED: phosphatidylethanolamine-binding protein 4-like isoform X2 [Sinocyclocheilus rhinocerous]	1.5861	Up	0.0094817	17.24	cytoplasm
PE_O_Cluster-7693.1992	len=427 frame:-2 start:1578 end:298 gi|597778406|ref|XP_007252839.1| PREDICTED: betaine--homocysteine S-methyltransferase 1 [Astyanax mexicanus]	0.647353	Down	0.031377	47.13	cytoplasm	GO:0000097 sulfur amino acid biosynthetic process; GO:0016053 organic acid biosynthetic process; GO:0009066 aspartate family amino acid metabolic process; GO:0044699 single-organism process; GO:0009058 biosynthetic process; GO:1901566 organonitrogen compound biosynthetic process; GO:0044237 cellular metabolic process; GO:0044272 sulfur compound biosynthetic process; GO:0000096 sulfur amino acid m…	GO:0044424 intracellular part; GO:0005623 cell; GO:0044464 cell part; GO:0005622 intracellular; GO:0005737 cytoplasm;	GO:0008168 methyltransferase activity; GO:0046914 transition metal ion binding; GO:0003824 catalytic activity; GO:0005488 binding; GO:0008172 S-methyltransferase activity; GO:0043167 ion binding; GO:0046872 metal ion binding; GO:0043169 cation binding; GO:0016741 transferase activity, transferring one-carbon groups; GO:0008270 zinc ion binding; GO:0047150 betaine-homocysteine S-methyltransferase …	K00544	BHMT; betaine-homocysteine S-methyltransferase [EC:2.1.1.5]	dre01100 Metabolic pathways - Danio rerio (zebrafish); dre00260 Glycine, serine and threonine metabolism - Danio rerio (zebrafish); dre00270 Cysteine and methionine metabolism - Danio rerio (zebrafish);
PE_Unf_Cluster-8245.13651	len=515 frame:-2 start:1961 end:417 gi|42543996|ref|NP_973722.1| archain 1b [Danio rerio]>gi|29791568|gb|AAH50499.1| Archain 1 like [Danio rerio]>gi|49902633|gb|AAH75749.1| Archain 1 like [Danio rerio]	0.756639	Down	0.042318	57.106	extracellular	GO:0006810 transport; GO:0051179 localization; GO:0051234 establishment of localization;			K20471
AE_O_Cluster-4339.3975	"len=278 frame:-2 start:1437 end:604 gi|528468144|ref|XP_005159941.1| PREDICTED: inorganic pyrophosphatase 2, mitochondrial isoform X1 [Danio rerio]"	0.74841	Down	0.030197	31.235	cytoplasm	GO:0008152 metabolic process; GO:0044237 cellular metabolic process; GO:0006793 phosphorus metabolic process; GO:0009987 cellular process; GO:0006796 phosphate-containing compound metabolic process;	GO:0044424 intracellular part; GO:0005623 cell; GO:0044464 cell part; GO:0005622 intracellular; GO:0005737 cytoplasm;	GO:0000287 magnesium ion binding; GO:0004427 inorganic diphosphatase activity; GO:0016462 pyrophosphatase activity; GO:0003824 catalytic activity; GO:0005488 binding; GO:0043167 ion binding; GO:0046872 metal ion binding; GO:0043169 cation binding; GO:0016817 hydrolase activity, acting on acid anhydrides; GO:0016787 hydrolase activity; GO:0016818 hydrolase activity, acting on acid anhydrides, in p…	K01507	ppa; inorganic pyrophosphatase [EC:3.6.1.1]	dre00190 Oxidative phosphorylation - Danio rerio (zebrafish);
PE_O_Cluster-5749.0	len=516 start:1 end:1547; minus strand; PREDICTED: myosin-11 isoform X2 [Sinocyclocheilus anshuiensis]	0.349164	Down	0.0068962	60.083	nucleus		GO:0043229 intracellular organelle; GO:0043232 intracellular non-membrane-bounded organelle; GO:0044430 cytoskeletal part; GO:0044446 intracellular organelle part; GO:0032991 macromolecular complex; GO:0044424 intracellular part; GO:0005623 cell; GO:0015629 actin cytoskeleton; GO:0044422 organelle part; GO:0043228 non-membrane-bounded organelle; GO:0043226 organelle; GO:0005856 cytoskeleton; GO:0…	GO:0003774 motor activity; GO:0016462 pyrophosphatase activity; GO:0003824 catalytic activity; GO:0016817 hydrolase activity, acting on acid anhydrides; GO:0016787 hydrolase activity; GO:0016818 hydrolase activity, acting on acid anhydrides, in phosphorus-containing anhydrides; GO:0017111 nucleoside-triphosphatase activity;
PE_O_Cluster-7693.11919	len=387 frame:-1 start:1161 end:1 gi|41152346|ref|NP_956989.1| alpha-enolase [Danio rerio]>gi|37589645|gb|AAH59434.1| Zgc:73056 [Danio rerio]	0.829642	Down	0.020684	42.388	cytoplasm	GO:0006757 ATP generation from ADP; GO:0009116 nucleoside metabolic process; GO:0042278 purine nucleoside metabolic process; GO:0006165 nucleoside diphosphate phosphorylation; GO:0046031 ADP metabolic process; GO:0019362 pyridine nucleotide metabolic process; GO:0006096 glycolytic process; GO:0009167 purine ribonucleoside monophosphate metabolic process; GO:0009117 nucleotide metabolic process; G…	GO:1902494 catalytic complex; GO:0044464 cell part; GO:0005622 intracellular; GO:0005737 cytoplasm; GO:0032991 macromolecular complex; GO:0044424 intracellular part; GO:0044445 cytosolic part; GO:0005623 cell; GO:0005829 cytosol; GO:0000015 phosphopyruvate hydratase complex; GO:0044444 cytoplasmic part;	GO:0000287 magnesium ion binding; GO:0004634 phosphopyruvate hydratase activity; GO:0003824 catalytic activity; GO:0005488 binding; GO:0043167 ion binding; GO:0046872 metal ion binding; GO:0043169 cation binding; GO:0016829 lyase activity; GO:0016836 hydro-lyase activity; GO:0016835 carbon-oxygen lyase activity;
AE_60_Cluster-11526.15124	len=368 start:1 end:1105; minus strand; PREDICTED: transcriptional regulator DEF1-like [Sinocyclocheilus rhinocerous]	0.548261	Down	0.032423	38.851	extracellular
AE_60_Cluster-3998.0	len=395 frame:-2 start:2703 end:1519 gi|528509090|ref|XP_002665524.2| PREDICTED: carcinoembryonic antigen-related cell adhesion molecule 5 isoform X1 [Danio rerio]	0.594957	Down	0.023458	42.255	peroxisome			GO:0005515 protein binding; GO:0005488 binding;	K06499
PE_O_Cluster-7693.19151	len=367 frame:-1 start:1562 end:462 gi|28278370|gb|AAH45423.1| Zgc:55673 [Danio rerio]>gi|182891934|gb|AAI65553.1| Zgc:55673 protein [Danio rerio]	0.490504	Down	0.0063413	40.444	mitochondria				K18749
PE_Unf_Cluster-8245.3456	len=894 frame:-2 start:2887 end:206 gi|808875618|gb|KKF24377.1| Transportin-2 [Larimichthys crocea]	0.476943	Down	0.0102421	100.76	cytoplasm	GO:0045184 establishment of protein localization; GO:0006810 transport; GO:0046907 intracellular transport; GO:0070727 cellular macromolecule localization; GO:0051649 establishment of localization in cell; GO:0006886 intracellular protein transport; GO:0071702 organic substance transport; GO:0008104 protein localization; GO:0033036 macromolecule localization; GO:0034613 cellular protein localizat…		GO:0031267 small GTPase binding; GO:0017016 Ras GTPase binding; GO:0005488 binding; GO:0005515 protein binding; GO:0008536 Ran GTPase binding; GO:0051020 GTPase binding; GO:0019899 enzyme binding;	K18727
PE_0_Cluster-19419.4657	len=225 frame:3 start:3 end:677 gi|37748043|gb|AAH59527.1| Snrpb2 protein [Danio rerio]	0.82021	Down	0.009661	25.537	nucleus			GO:0097159 organic cyclic compound binding; GO:1901363 heterocyclic compound binding; GO:1901265 nucleoside phosphate binding; GO:0005488 binding; GO:0003676 nucleic acid binding; GO:0000166 nucleotide binding; GO:0036094 small molecule binding;	K11094	SNRPB2; U2 small nuclear ribonucleoprotein B''	dre03040 Spliceosome - Danio rerio (zebrafish);
AE_Unf_Cluster-2728.0	len=323 start:1 end:967; minus strand; PREDICTED: DNA-directed RNA polymerase II subunit GRINL1A-like [Sinocyclocheilus rhinocerous]	0.761601	Down	0.037483	36.146	extracellular		GO:0043229 intracellular organelle; GO:0000428 DNA-directed RNA polymerase complex; GO:0055029 nuclear DNA-directed RNA polymerase complex; GO:0061695 transferase complex, transferring phosphorus-containing groups; GO:0044446 intracellular organelle part; GO:0030880 RNA polymerase complex; GO:0032991 macromolecular complex; GO:0031981 nuclear lumen; GO:0044424 intracellular part; GO:1990234 trans…		K21987
AE_0_Cluster-6722.0	len=598 start:1 end:1791; minus strand; PREDICTED: protocadherin-8-like [Sinocyclocheilus rhinocerous]	0.799704	Down	0.030636	65.678	cytoplasm	GO:0098609 cell-cell adhesion; GO:0007155 cell adhesion; GO:0022610 biological adhesion; GO:0007156 homophilic cell adhesion via plasma membrane adhesion molecules; GO:0098742 cell-cell adhesion via plasma-membrane adhesion molecules;	GO:0016020 membrane; GO:0005623 cell; GO:0044464 cell part; GO:0071944 cell periphery; GO:0005886 plasma membrane;	GO:0043169 cation binding; GO:0046872 metal ion binding; GO:0005509 calcium ion binding; GO:0005488 binding; GO:0043167 ion binding;	K16499
AE_Unf_Cluster-5694.10877	len=143 frame:3 start:240 end:668 gi|597742180|ref|XP_007233203.1| PREDICTED: U6 snRNA-associated Sm-like protein LSm4-like [Astyanax mexicanus]	0.573427	Down	0.0018177	15.537	cytoplasm,nucleus	GO:0006725 cellular aromatic compound metabolic process; GO:0060255 regulation of macromolecule metabolic process; GO:0048519 negative regulation of biological process; GO:0044237 cellular metabolic process; GO:0071704 organic substance metabolic process; GO:0044270 cellular nitrogen compound catabolic process; GO:0000398 mRNA splicing, via spliceosome; GO:0008152 metabolic process; GO:0000377 RN…			K12623	LSM4; U6 snRNA-associated Sm-like protein LSm4	dre03018 RNA degradation - Danio rerio (zebrafish); dre03040 Spliceosome - Danio rerio (zebrafish);
PE_Unf_Cluster-8245.4012	len=145 frame:3 start:66 end:500 gi|225709754|gb|ACO10723.1| Myotrophin [Caligus rogercresseyi]	0.678007	Down	0.0099203	15.753	cytoplasm			GO:0005515 protein binding; GO:0005488 binding;
PE_0_Cluster-24015.0	len=130 start:221 end:609; minus strand; PREDICTED: ribonuclease UK114 isoform X1 [Cyprinus carpio]	1.37544	Up	0.023099	13.324	extracellular				K09022
PE_Unf_Cluster-8245.1342	len=307 frame:2 start:152 end:1072 gi|41054521|ref|NP_956841.1| transcriptional activator protein Pur-beta [Danio rerio]>gi|82187358|sp|Q6PHK6.3|PURB_DANRE RecName: Full=Transcriptional activator protein Pur-beta; AltName: Full=Purine-rich element-binding protein B>gi|34194064|gb|AAH56517.1| Purine-rich element binding protein B [Danio rerio]	0.698239	Down	0.00191713	33.751	cytoplasm				K21799
AE_0_Cluster-7969.0	len=195 start:131 end:713; minus strand; PREDICTED: MARCKS-related protein-like [Cyprinus carpio]	0.563896	Down	0.029297	19.561	mitochondria			GO:0005515 protein binding; GO:0005516 calmodulin binding; GO:0005488 binding;
PE_O_Cluster-7096.0	len=136 start:1 end:408; minus strand; hypothetical protein cypCar_00030679 [Cyprinus carpio]	0.57315	Down	0.048223	14.595	mitochondria		GO:0043229 intracellular organelle; GO:0099513 polymeric cytoskeletal fiber; GO:0043232 intracellular non-membrane-bounded organelle; GO:0044430 cytoskeletal part; GO:0044446 intracellular organelle part; GO:0099512 supramolecular fiber; GO:0044424 intracellular part; GO:0005623 cell; GO:0099080 supramolecular complex; GO:0044422 organelle part; GO:0099081 supramolecular polymer; GO:0043228 non-m…
AE_O_Cluster-7201.0	len=89 frame:3 start:3 end:269 gi|595597877|gb|AHM88281.1| apolipoprotein C Ia [Cyprinus carpio]>gi|595597881|gb|AHM88283.1| apolipoprotein C I a [Cyprinus carpio]	0.660802	Down	0.0031389	10.344	extracellular	GO:0008152 metabolic process; GO:0043170 macromolecule metabolic process; GO:0019538 protein metabolic process; GO:0044238 primary metabolic process; GO:0042157 lipoprotein metabolic process; GO:0071704 organic substance metabolic process;	GO:0005576 extracellular region;		K22286
PE_O_Cluster-7693.33021	len=358 frame:3 start:39 end:1112 gi|326668184|ref|XP_002662206.2| PREDICTED: protein FAM98B isoform X1 [Danio rerio]	0.645679	Down	0.000116146	40.145	nucleus
PE_60_Cluster-3379.9943	len=537 frame:1 start:1 end:1611 gi|528468830|ref|XP_002667644.3| PREDICTED: zona pellucida sperm-binding protein 4-like [Danio rerio]	1.98244	Up	0.040002	59.151	nucleus
AE_O_Cluster-4339.7771	"len=448 frame:-3 start:1738 end:395 gi|148886613|sp|Q7ZTS4.2|K1C18_DANRE RecName: Full=Keratin, type I cytoskeletal 18; AltName: Full=Cytokeratin-18; Short=CK-18; AltName: Full=Dorsal aorta proneprin kinesin-1; AltName: Full=DreK18; AltName: Full=Keratin-18; Short=K18>gi|33331090|gb|AAQ10781.1| dorsal aorta proneprin kinesin-1 [Danio rerio]>gi|41351240|gb|AAH65848.1| Keratin 18 [Danio rerio]"	0.583164	Down	0.0138003	50.474	mitochondria		GO:0043229 intracellular organelle; GO:0099513 polymeric cytoskeletal fiber; GO:0043232 intracellular non-membrane-bounded organelle; GO:0044430 cytoskeletal part; GO:0044446 intracellular organelle part; GO:0099512 supramolecular fiber; GO:0044424 intracellular part; GO:0005623 cell; GO:0099080 supramolecular complex; GO:0044422 organelle part; GO:0099081 supramolecular polymer; GO:0043228 non-m…	GO:0005198 structural molecule activity;	K07604
PE_O_Cluster-9947.1	len=98 frame:-3 start:294 end:1 gi|573881127|ref|XP_006628762.1| PREDICTED: fibrillin-1-like [Lepisosteus oculatus]	0.471464	Down	0.038235	10.794	extracellular			GO:0043169 cation binding; GO:0046872 metal ion binding; GO:0005509 calcium ion binding; GO:0005488 binding; GO:0043167 ion binding;
AE_0_Cluster-211.10482	len=398 start:483 end:1675; minus strand; GTPase activating protein (SH3 domain) binding protein 1 [Ctenopharyngodon idella]	0.714958	Down	0.0193393	43.683	cytoplasm	GO:0006810 transport; GO:0051179 localization; GO:0051234 establishment of localization;	GO:0005623 cell; GO:0005622 intracellular; GO:0044464 cell part;	GO:0097159 organic cyclic compound binding; GO:1901363 heterocyclic compound binding; GO:1901265 nucleoside phosphate binding; GO:0005488 binding; GO:0003676 nucleic acid binding; GO:0000166 nucleotide binding; GO:0036094 small molecule binding;	K17265
PE_Unf_Cluster-8245.7324	"len=373 frame:-1 start:2296 end:1178 gi|554880811|ref|XP_005950179.1| PREDICTED: KH domain-containing, RNA-binding, signal transduction-associated protein 1-like isoform X4 [Haplochromis burtoni]"	0.73915	Down	0.0120354	41.4	mitochondria			GO:0097159 organic cyclic compound binding; GO:1901363 heterocyclic compound binding; GO:0003723 RNA binding; GO:0005488 binding; GO:0003676 nucleic acid binding;	K13198
AE_0_Cluster-211.8263	"len=271 frame:2 start:287 end:1099 gi|209154852|gb|ACI33658.1| Abhydrolase domain-containing protein 10, mitochondrial precursor [Salmo salar]"	0.762954	Down	0.0066367	30.235	mitochondria				K13702
AE_0_Cluster-6338.0	len=231 frame:3 start:3 end:695 gi|528473672|ref|XP_005163946.1| PREDICTED: estradiol 17-beta-dehydrogenase 1 [Danio rerio]	0.665485	Down	0.0099619	25.571	cytoplasm				K00044	HSD17B1; 17beta-estradiol 17-dehydrogenase [EC:1.1.1.62]	dre01100 Metabolic pathways - Danio rerio (zebrafish); dre00140 Steroid hormone biosynthesis - Danio rerio (zebrafish);
AE_0_Cluster-211.10033	len=50 frame:-2 start:686 end:537 gi|57525607|ref|NP_001003633.1| GPN-loop GTPase 1 [Danio rerio]>gi|50417230|gb|AAH78195.1| Zgc:100927 [Danio rerio]	0.311554	Down	0.0021448	5.6218	cytoplasm
AE_O_Cluster-4339.25661	len=424 frame:-3 start:1602 end:331 gi|14388583|dbj|BAB60809.1| warm-temperature-acclimation-related-65 kDa-protein [Cyprinus carpio]	0.603359	Down	0.036956	48.462	cytoplasm	GO:0006879 cellular iron ion homeostasis; GO:0065008 regulation of biological quality; GO:0055076 transition metal ion homeostasis; GO:0050801 ion homeostasis; GO:0051181 cofactor transport; GO:0030003 cellular cation homeostasis; GO:0098771 inorganic ion homeostasis; GO:0044763 single-organism cellular process; GO:0019725 cellular homeostasis; GO:0055072 iron ion homeostasis; GO:0044699 single-o…		GO:0015232 heme transporter activity; GO:0051184 cofactor transporter activity; GO:0005215 transporter activity;	K18977
PE_0_Cluster-19419.8054	len=482 frame:3 start:27 end:1472 gi|688586729|ref|XP_009289676.1| PREDICTED: TATA-binding protein-associated factor 2N isoform X3 [Danio rerio]	0.611556	Down	0.022318	49.908	mitochondria			GO:0097159 organic cyclic compound binding; GO:1901363 heterocyclic compound binding; GO:1901265 nucleoside phosphate binding; GO:0046914 transition metal ion binding; GO:0005488 binding; GO:0003676 nucleic acid binding; GO:0043167 ion binding; GO:0046872 metal ion binding; GO:0043169 cation binding; GO:0000166 nucleotide binding; GO:0008270 zinc ion binding; GO:0036094 small molecule binding;	K13098
PE_Unf_Cluster-8245.12116	len=538 frame:1 start:34 end:1647 gi|528494267|ref|XP_005169315.1| PREDICTED: copine-1 isoform X4 [Danio rerio]	0.730554	Down	0.0031049	59.618	cytoplasm			GO:0005515 protein binding; GO:0005488 binding;
PE_0_Cluster-19419.2927	len=165 start:1673 end:2166; minus strand; PREDICTED: RCC1 and BTB domain-containing protein 2-like isoform X1 [Sinocyclocheilus anshuiensis]	0.717772	Down	0.025077	18.874	cytoplasm				K11494
AE_0_Cluster-1655.0	len=505 start:503 end:2016; minus strand; PREDICTED: rab GDP dissociation inhibitor alpha [Cyprinus carpio]	0.422581	Down	0.024261	57.034	cytoplasm,nucleus	GO:0050794 regulation of cellular process; GO:0044700 single organism signaling; GO:0051716 cellular response to stimulus; GO:0035556 intracellular signal transduction; GO:0055114 oxidation-reduction process; GO:0044699 single-organism process; GO:0071702 organic substance transport; GO:0007264 small GTPase mediated signal transduction; GO:0023052 signaling; GO:0050896 response to stimulus; GO:00…		GO:0030234 enzyme regulator activity; GO:0003824 catalytic activity; GO:0005093 Rab GDP-dissociation inhibitor activity; GO:0005092 GDP-dissociation inhibitor activity; GO:0060589 nucleoside-triphosphatase regulator activity; GO:0030695 GTPase regulator activity; GO:0098772 molecular function regulator; GO:0016491 oxidoreductase activity;	K17255
PE_Unf_Cluster-8245.6846	len=862 frame:-2 start:2918 end:333 gi|47550679|ref|NP_999848.1| scaffold attachment factor B2 [Danio rerio]>gi|28279521|gb|AAH44153.1| Scaffold attachment factor B [Danio rerio]	0.767584	Down	0.046923	97.955	nucleus			GO:0097159 organic cyclic compound binding; GO:1901363 heterocyclic compound binding; GO:1901265 nucleoside phosphate binding; GO:0005488 binding; GO:0003676 nucleic acid binding; GO:0000166 nucleotide binding; GO:0036094 small molecule binding;
AE_O_Cluster-4339.27847	len=867 frame:1 start:1 end:2601 gi|459485572|gb|AGG68955.1| calpastatin [Cyprinus carpio]	0.732283	Down	0.0027352	89.85	nucleus				K04281
PE_O_Cluster-7693.34253	len=188 start:1 end:564; minus strand; tropomyosin alpha-3 chain isoform B [Alligator mississippiensis]	0.445846	Down	0.00168456	21.674	nucleus
PE_0_Cluster-19419.6114	len=544 frame:3 start:3 end:1634 gi|82658298|ref|NP_001032507.1| ADP-ribosylation factor GTPase-activating protein 2 [Danio rerio]>gi|81294194|gb|AAI08015.1| Zgc:123303 [Danio rerio]	0.818254	Down	0.0079357	59.027	nucleus			GO:0098772 molecular function regulator; GO:0030234 enzyme regulator activity; GO:0008047 enzyme activator activity; GO:0060589 nucleoside-triphosphatase regulator activity; GO:0005096 GTPase activator activity; GO:0030695 GTPase regulator activity;	K12493	ARFGAP2_3; ADP-ribosylation factor GTPase-activating protein 2/3	dre04144 Endocytosis - Danio rerio (zebrafish);
AE_30_Cluster-1561.0	len=147 frame:1 start:1 end:441 gi|295314960|gb|ADF97630.1| hemoglobin beta chain [Hypophthalmichthys molitrix]	0.634009	Down	0.020245	16.007	cytoplasm	GO:0015671 oxygen transport; GO:0006810 transport; GO:0015669 gas transport; GO:1902578 single-organism localization; GO:0044699 single-organism process; GO:0051179 localization; GO:0051234 establishment of localization; GO:0044765 single-organism transport;	GO:0044464 cell part; GO:0005622 intracellular; GO:0005833 hemoglobin complex; GO:0005737 cytoplasm; GO:0032991 macromolecular complex; GO:0044424 intracellular part; GO:0044445 cytosolic part; GO:0043234 protein complex; GO:0005623 cell; GO:0005829 cytosol; GO:0044444 cytoplasmic part;	GO:0097159 organic cyclic compound binding; GO:1901363 heterocyclic compound binding; GO:0020037 heme binding; GO:0005506 iron ion binding; GO:0046914 transition metal ion binding; GO:0019825 oxygen binding; GO:0005488 binding; GO:0043167 ion binding; GO:0046872 metal ion binding; GO:0043169 cation binding; GO:0046906 tetrapyrrole binding;	K13825
AE_Unf_Cluster-5694.18455	len=88 frame:-2 start:266 end:3 gi|122703720|dbj|BAF45139.1| rhamnose binding lectin [Tribolodon brandtii]	1.99087	Up	0.03786	9.3635	extracellular			GO:0030246 carbohydrate binding; GO:0005488 binding;
PE_O_Cluster-7693.7535	len=410 frame:2 start:2 end:1231 gi|41055898|ref|NP_956862.1| keratin-like [Danio rerio]>gi|33989719|gb|AAH56584.1| Zgc:77517 [Danio rerio]	0.612033	Down	0.0057383	45.464	mitochondria		GO:0043229 intracellular organelle; GO:0099513 polymeric cytoskeletal fiber; GO:0043232 intracellular non-membrane-bounded organelle; GO:0044430 cytoskeletal part; GO:0044446 intracellular organelle part; GO:0099512 supramolecular fiber; GO:0044424 intracellular part; GO:0005623 cell; GO:0099080 supramolecular complex; GO:0044422 organelle part; GO:0099081 supramolecular polymer; GO:0043228 non-m…	GO:0005198 structural molecule activity;	K07604
PE_Unf_Cluster-4554.0	len=262 frame:-3 start:1785 end:1000 gi|528486695|ref|XP_003199085.2| PREDICTED: somatomedin-B and thrombospondin type-1 domain-containing protein-like isoform X2 [Danio rerio]	0.62724	Down	0.0092026	28.951	extracellular	GO:0002376 immune system process; GO:0006955 immune response; GO:0050896 response to stimulus;		GO:0030246 carbohydrate binding; GO:0038024 cargo receptor activity; GO:0005044 scavenger receptor activity; GO:0060089 molecular transducer activity; GO:0030247 polysaccharide binding; GO:0004872 receptor activity; GO:0001871 pattern binding; GO:0005488 binding;
PE_60_Cluster-3379.10756	len=356 frame:-2 start:2831 end:1764 gi|831299745|ref|XP_012681795.1| PREDICTED: guanine nucleotide-binding protein subunit beta-4 [Clupea harengus]	0.732352	Down	0.02278	38.783	cytoplasm,nucleus			GO:0005515 protein binding; GO:0005488 binding;	K04538	GNB4; guanine nucleotide-binding protein subunit beta-4	dre04371 Apelin signaling pathway - Danio rerio (zebrafish);
PE_O_Cluster-7693.23939	len=414 frame:-1 start:1242 end:1 gi|238650185|ref|NP_001070757.2| testis-specific gene 10 protein [Danio rerio]>gi|688533996|ref|XP_009292367.1| PREDICTED: testis-specific gene 10 protein isoform X1 [Danio rerio]	1.97826	Up	0.0094572	47.944	nucleus
PE_30_Cluster-8188.239	len=283 start:246 end:1093; minus strand; PREDICTED: pancreatic secretory granule membrane major glycoprotein GP2-like [Sinocyclocheilus anshuiensis]	0.589577	Down	0.0007022	31.475	cytoplasm				K19899
PE_O_Cluster-7693.2571	len=202 frame:1 start:109 end:714 gi|113676343|ref|NP_001038932.1| transgelin [Danio rerio]>gi|112418690|gb|AAI22181.1| Transgelin [Danio rerio]	0.436941	Down	0.00132389	22.372	cytoplasm			GO:0005515 protein binding; GO:0005488 binding;	K20526
AE_30_Cluster-7470.11324	len=2490 start:510 end:7979; minus strand; PREDICTED: fibronectin-like [Sinocyclocheilus rhinocerous]	0.691816	Down	0.0125229	273.81	nucleus		GO:0005576 extracellular region;	GO:0005515 protein binding; GO:0005488 binding;	K05717	FN1; fibronectin 1	dre04510 Focal adhesion - Danio rerio (zebrafish); dre04933 AGE-RAGE signaling pathway in diabetic complications - Danio rerio (zebrafish); dre04512 ECM-receptor interaction - Danio rerio (zebrafish); dre04810 Regulation of actin cytoskeleton - Danio rerio (zebrafish);
PE_Unf_Cluster-8245.9801	"len=909 frame:3 start:297 end:3023 gi|161611586|gb|AAI55816.1| Catenin (cadherin-associated protein), alpha [Danio rerio]"	0.778719	Down	0.020341	100.5	nucleus	GO:0007155 cell adhesion; GO:0022610 biological adhesion;	GO:0043226 organelle; GO:0005856 cytoskeleton; GO:0043229 intracellular organelle; GO:0043232 intracellular non-membrane-bounded organelle; GO:0044464 cell part; GO:0005622 intracellular; GO:0044424 intracellular part; GO:0005623 cell; GO:0015629 actin cytoskeleton; GO:0043228 non-membrane-bounded organelle;	GO:0051015 actin filament binding; GO:0050839 cell adhesion molecule binding; GO:0008092 cytoskeletal protein binding; GO:0005488 binding; GO:0045296 cadherin binding; GO:0044877 macromolecular complex binding; GO:0003779 actin binding; GO:0005515 protein binding; GO:0005198 structural molecule activity; GO:0032403 protein complex binding;	K05691	CTNNA; catenin alpha	dre04520 Adherens junction - Danio rerio (zebrafish);
PE_Unf_Cluster-8245.2296	len=258 frame:-2 start:977 end:204 gi|657556284|ref|XP_008282441.1| PREDICTED: chloride intracellular channel protein 4 [Stegastes partitus]	0.687011	Down	0.025722	29.012	cytoplasm			GO:0005515 protein binding; GO:0005488 binding;	K05024
PE_Unf_Cluster-8245.6145	len=521 frame:3 start:285 end:1847 gi|686591558|ref|XP_009271648.1| PREDICTED: serine/threonine-protein phosphatase 2A 56 kDa regulatory subunit epsilon isoform isoform X1 [Aptenodytes forsteri]	1.38414	Up	0.00021957	60.715	extracellular	GO:0050794 regulation of cellular process; GO:0044700 single organism signaling; GO:0051716 cellular response to stimulus; GO:0007165 signal transduction; GO:0050789 regulation of biological process; GO:0007154 cell communication; GO:0044699 single-organism process; GO:0023052 signaling; GO:0050896 response to stimulus; GO:0009987 cellular process; GO:0065007 biological regulation;	GO:1902494 catalytic complex; GO:0044464 cell part; GO:0005622 intracellular; GO:0008287 protein serine/threonine phosphatase complex; GO:0032991 macromolecular complex; GO:0044424 intracellular part; GO:0005623 cell; GO:1903293 phosphatase complex; GO:0000159 protein phosphatase type 2A complex;	GO:0098772 molecular function regulator; GO:0030234 enzyme regulator activity; GO:0005488 binding; GO:0019888 protein phosphatase regulator activity; GO:0019208 phosphatase regulator activity;	K11584	PPP2R5; serine/threonine-protein phosphatase 2A regulatory subunit B'	dre04114 Oocyte meiosis - Danio rerio (zebrafish); dre04261 Adrenergic signaling in cardiomyocytes - Danio rerio (zebrafish); dre03015 mRNA surveillance pathway - Danio rerio (zebrafish);
PE_0_Cluster-1293.0	len=249 frame:2 start:2 end:748 gi|189525561|ref|XP_685328.3| PREDICTED: uncharacterized protein LOC557223 [Danio rerio]	0.660944	Down	0.0039037	28.143	plasma membrane
AE_Unf_Cluster-5694.12561	len=608 frame:1 start:112 end:1935 gi|156231016|ref|NP_001035093.2| retinol saturase-like precursor [Danio rerio]	1.48443	Up	0.033382	68.792	endoplasmic reticulum	GO:0044699 single-organism process; GO:0008152 metabolic process; GO:0055114 oxidation-reduction process; GO:0044710 single-organism metabolic process;		GO:0003824 catalytic activity; GO:0016491 oxidoreductase activity;	K09516	RETSAT; all-trans-retinol 13,14-reductase [EC:1.3.99.23]	dre00830 Retinol metabolism - Danio rerio (zebrafish);
AE_30_Cluster-8794.0	len=349 frame:2 start:2 end:1048 gi|528475257|ref|XP_001922015.4| PREDICTED: vascular cell adhesion protein 1 [Danio rerio]	0.400929	Down	0.0023227	38.412	plasma membrane			GO:0005515 protein binding; GO:0005488 binding;
PE_O_Cluster-7693.7962	len=845 frame:3 start:282 end:2816 gi|528481683|ref|XP_001921144.2| PREDICTED: myb-like protein X [Danio rerio]	0.46402	Down	9.6e-05	93.568	nucleus
PE_O_Cluster-7693.7255	len=845 frame:-2 start:2535 end:1 gi|208609649|dbj|BAG72202.1| collagen type I alpha 3 [Carassius auratus]	0.445205	Down	0.032195	76.9	extracellular			GO:0005515 protein binding; GO:0005488 binding;
PE_Unf_Cluster-8245.12853	len=897 frame:3 start:150 end:2840 gi|326668186|ref|XP_003198760.1| PREDICTED: heterogeneous nuclear ribonucleoprotein U-like protein 1 [Danio rerio]	0.708652	Down	0.0139018	101.5	nucleus			GO:0005515 protein binding; GO:0005488 binding;	K15047
PE_O_Cluster-6072.0	len=302 frame:3 start:3 end:908 gi|55925458|ref|NP_001007288.1| four and a half LIM domains protein 1 [Danio rerio]>gi|49117809|gb|AAH72725.1| Four and a half LIM domains a [Danio rerio]>gi|182891190|gb|AAI64059.1| Fhla protein [Danio rerio]	0.588	Down	0.046656	34.58	nucleus			GO:0043169 cation binding; GO:0046872 metal ion binding; GO:0008270 zinc ion binding; GO:0046914 transition metal ion binding; GO:0005488 binding; GO:0043167 ion binding;	K14365
PE_Unf_Cluster-8245.9779	len=471 frame:1 start:130 end:1542 gi|391224474|ref|NP_999937.2| protein LSM14 homolog A [Danio rerio]>gi|41351213|gb|AAH65685.1| Zgc:77202 [Danio rerio]>gi|46403237|gb|AAS92638.1| C19orf13-like protein [Danio rerio]	0.811063	Down	0.0053369	50.669	nucleus				K18749
PE_30_Cluster-8188.13873	len=41 frame:-2 start:1581 end:1459 gi|545686129|dbj|BAN84489.1| membrane-bound complement regulatory protein [Carassius auratus langsdorfii]	0.817781	Down	0.0025775	37.673	extracellular
PE_O_Cluster-7693.37454	len=590 frame:2 start:2 end:1771 gi|323690136|ref|NP_001191129.1| A-kinase anchor protein 2 [Danio rerio]	0.405911	Down	0.025918	66.044	cytoplasm				K16519
PE_Unf_Cluster-8245.15320	len=2551 frame:-3 start:8725 end:1073 gi|734637087|ref|XP_010747212.1| PREDICTED: talin-1 [Larimichthys crocea]>gi|734637089|ref|XP_010747213.1| PREDICTED: talin-1 [Larimichthys crocea]>gi|734637091|ref|XP_010747214.1| PREDICTED: talin-1 [Larimichthys crocea]>gi|734637093|ref|XP_010747215.1| PREDICTED: talin-1 [Larimichthys crocea]	0.777365	Down	0.0099792	272.17	endoplasmic reticulum	GO:0016043 cellular component organization; GO:0065008 regulation of biological quality; GO:0032507 maintenance of protein location in cell; GO:0007016 cytoskeletal anchoring at plasma membrane; GO:0045185 maintenance of protein location; GO:0044763 single-organism cellular process; GO:0044699 single-organism process; GO:0051641 cellular localization; GO:0022610 biological adhesion; GO:1902589 si…	GO:0043229 intracellular organelle; GO:0031252 cell leading edge; GO:0042995 cell projection; GO:0043232 intracellular non-membrane-bounded organelle; GO:0030054 cell junction; GO:0070161 anchoring junction; GO:0044424 intracellular part; GO:0005623 cell; GO:0043228 non-membrane-bounded organelle; GO:0043226 organelle; GO:0005856 cytoskeleton; GO:0005925 focal adhesion; GO:0044464 cell part; GO:0…	GO:0051015 actin filament binding; GO:0008092 cytoskeletal protein binding; GO:0005200 structural constituent of cytoskeleton; GO:0005488 binding; GO:0044877 macromolecular complex binding; GO:0003779 actin binding; GO:0005515 protein binding; GO:0005198 structural molecule activity; GO:0032403 protein complex binding;	K06271	TLN; talin	dre04510 Focal adhesion - Danio rerio (zebrafish);
AE_30_Cluster-7924.2	len=558 frame:1 start:1 end:1674 gi|823683805|ref|NP_957511.2| nucleolar protein 56 isoform 1 [Danio rerio]>gi|49619095|gb|AAT68132.1| NOP56 [Danio rerio]	0.652263	Down	0.00163629	61.678	mitochondria				K14564	NOP56; nucleolar protein 56	dre03008 Ribosome biogenesis in eukaryotes - Danio rerio (zebrafish);
AE_Unf_Cluster-5694.14016	"len=194 start:84 end:665; minus strand; hypothetical protein cypCar_00023779, partial [Cyprinus carpio]"	0.796178	Down	0.0093568	21.572	cytoplasm	GO:0006518 peptide metabolic process; GO:0006414 translational elongation; GO:0043043 peptide biosynthetic process; GO:0044267 cellular protein metabolic process; GO:0006807 nitrogen compound metabolic process; GO:0009058 biosynthetic process; GO:0043603 cellular amide metabolic process; GO:0044238 primary metabolic process; GO:1901566 organonitrogen compound biosynthetic process; GO:1901576 orga…	GO:0044464 cell part; GO:0005622 intracellular; GO:0005737 cytoplasm; GO:0032991 macromolecular complex; GO:0044424 intracellular part; GO:0043234 protein complex; GO:0005623 cell; GO:0044444 cytoplasmic part; GO:0005853 eukaryotic translation elongation factor 1 complex;	GO:0097159 organic cyclic compound binding; GO:1901363 heterocyclic compound binding; GO:0003723 RNA binding; GO:0008135 translation factor activity, RNA binding; GO:0003746 translation elongation factor activity; GO:0005488 binding; GO:0003676 nucleic acid binding;
PE_30_Cluster-203.1	len=49 start:540 end:686; minus strand; not Function	3.23714	Up	0.0033185	5.1328	nucleus	GO:0044085 cellular component biogenesis; GO:0016043 cellular component organization; GO:0034728 nucleosome organization; GO:0034622 cellular macromolecular complex assembly; GO:0006333 chromatin assembly or disassembly; GO:0043933 macromolecular complex subunit organization; GO:0065004 protein-DNA complex assembly; GO:0006323 DNA packaging; GO:0006334 nucleosome assembly; GO:0051276 chromosome o…	GO:0043229 intracellular organelle; GO:0043232 intracellular non-membrane-bounded organelle; GO:0044446 intracellular organelle part; GO:0032991 macromolecular complex; GO:0044424 intracellular part; GO:0005623 cell; GO:0044422 organelle part; GO:0044427 chromosomal part; GO:0000786 nucleosome; GO:0043228 non-membrane-bounded organelle; GO:0043231 intracellular membrane-bounded organelle; GO:0043…	GO:0097159 organic cyclic compound binding; GO:1901363 heterocyclic compound binding; GO:0003677 DNA binding; GO:0005488 binding; GO:0003676 nucleic acid binding;
PE_60_Cluster-3379.442	"len=618 frame:1 start:55 end:1908 gi|528488560|ref|XP_005167325.1| PREDICTED: polyadenylate-binding protein 1-like isoform X1 [Danio rerio]>gi|37681851|gb|AAQ97803.1| poly(A)-binding protein, cytoplasmic 1 [Danio rerio]"	0.768362	Down	0.0165756	69.226	nucleus			GO:0097159 organic cyclic compound binding; GO:1901363 heterocyclic compound binding; GO:0003723 RNA binding; GO:1901265 nucleoside phosphate binding; GO:0005488 binding; GO:0003676 nucleic acid binding; GO:0000166 nucleotide binding; GO:0036094 small molecule binding;	K13126	PABPC; polyadenylate-binding protein	dre03018 RNA degradation - Danio rerio (zebrafish); dre03013 RNA transport - Danio rerio (zebrafish); dre03015 mRNA surveillance pathway - Danio rerio (zebrafish);
PE_60_Cluster-3379.11835	len=587 frame:-1 start:2967 end:1207 gi|18858571|ref|NP_571566.1| insulin-like growth factor 2 mRNA-binding protein 3 [Danio rerio]>gi|82248267|sp|Q9PW80.1|IF2B3_DANRE RecName: Full=Insulin-like growth factor 2 mRNA-binding protein 3; Short=IGF2 mRNA-binding protein 3; Short=IMP-3; AltName: Full=Decapentaplegic and Vg-related 1 RNA-binding protein; AltName: Full=IGF-II mRNA-binding protein 3; Alt…	0.654565	Down	0.00082448	64.027	cytoplasm			GO:0097159 organic cyclic compound binding; GO:1901363 heterocyclic compound binding; GO:0003723 RNA binding; GO:1901265 nucleoside phosphate binding; GO:0005488 binding; GO:0003676 nucleic acid binding; GO:0000166 nucleotide binding; GO:0036094 small molecule binding;	K13197
PE_O_Cluster-7693.20827	len=291 frame:-2 start:2054 end:1182 gi|528491523|ref|XP_005155549.1| PREDICTED: tropomyosin beta chain isoform X3 [Danio rerio]	0.298178	Down	6.21e-05	33.687	nucleus				K10374	TPM2; tropomyosin 2	dre04260 Cardiac muscle contraction - Danio rerio (zebrafish); dre04261 Adrenergic signaling in cardiomyocytes - Danio rerio (zebrafish);
PE_0_Cluster-16990.1	len=93 frame:3 start:543 end:821 gi|113679202|ref|NP_001038852.1| ADP-ribosylation factor-like protein 9 [Danio rerio]>gi|112419142|gb|AAI22211.1| Zgc:153259 [Danio rerio]	0.664591	Down	0.035459	10.458	nucleus
PE_Unf_Cluster-11316.0	len=185 frame:-1 start:557 end:3 gi|688589760|ref|XP_009290317.1| PREDICTED: plectin isoform X5 [Danio rerio]	0.609724	Down	0.0237	20.13	cytoplasm		GO:0005856 cytoskeleton; GO:0043226 organelle; GO:0043229 intracellular organelle; GO:0043232 intracellular non-membrane-bounded organelle; GO:0044464 cell part; GO:0005622 intracellular; GO:0044424 intracellular part; GO:0005623 cell; GO:0043228 non-membrane-bounded organelle;
PE_Unf_Cluster-8245.15361	len=248 frame:3 start:81 end:824 gi|55925189|ref|NP_001007373.1| uncharacterized protein LOC492500 [Danio rerio]>gi|55250043|gb|AAH85467.1| Zgc:101897 [Danio rerio]>gi|182890800|gb|AAI65433.1| Zgc:101897 protein [Danio rerio]	0.612146	Down	0.0037761	28.492	cytoplasm	GO:0008152 metabolic process;	GO:0044424 intracellular part; GO:0005623 cell; GO:0044464 cell part; GO:0005622 intracellular; GO:0005737 cytoplasm;	GO:0004364 glutathione transferase activity; GO:0016765 transferase activity, transferring alkyl or aryl (other than methyl) groups; GO:0005515 protein binding; GO:0003824 catalytic activity; GO:0016740 transferase activity; GO:0005488 binding;	K00799	GST; glutathione S-transferase [EC:2.5.1.18]	dre00983 Drug metabolism - other enzymes - Danio rerio (zebrafish); dre00480 Glutathione metabolism - Danio rerio (zebrafish); dre00982 Drug metabolism - cytochrome P450 - Danio rerio (zebrafish); dre00980 Metabolism of xenobiotics by cytochrome P450 - Danio rerio (zebrafish);
PE_0_Cluster-19419.7893	"len=166 frame:-3 start:500 end:3 gi|41152400|ref|NP_956251.1| peptidyl-prolyl cis-trans isomerase A [Danio rerio]>gi|528493135|ref|XP_005155533.1| PREDICTED: peptidyl-prolyl cis-trans isomerase A isoform X1 [Danio rerio]>gi|37590335|gb|AAH59470.1| Peptidylprolyl isomerase A, like [Danio rerio]>gi|47939365|gb|AAH71370.1| Peptidylprolyl isomerase A, like [Danio rerio]"	0.802582	Down	0.023664	17.847	cytoplasm	GO:0044267 cellular protein metabolic process; GO:0044238 primary metabolic process; GO:0018208 peptidyl-proline modification; GO:0000413 protein peptidyl-prolyl isomerization; GO:0044237 cellular metabolic process; GO:0071704 organic substance metabolic process; GO:0006457 protein folding; GO:0018193 peptidyl-amino acid modification; GO:0008152 metabolic process; GO:0044260 cellular macromolecul…		GO:0003755 peptidyl-prolyl cis-trans isomerase activity; GO:0016853 isomerase activity; GO:0003824 catalytic activity; GO:0016859 cis-trans isomerase activity;	K09565	PPIF; peptidyl-prolyl isomerase F (cyclophilin D) [EC:5.2.1.8]	dre04020 Calcium signaling pathway - Danio rerio (zebrafish);
PE_Unf_Cluster-8245.7956	len=318 frame:-3 start:1249 end:296 gi|831313616|ref|XP_012689342.1| PREDICTED: uncharacterized protein LOC105905838 [Clupea harengus]	0.718142	Down	0.0145448	32.749	nucleus			GO:0097159 organic cyclic compound binding; GO:1901363 heterocyclic compound binding; GO:1901265 nucleoside phosphate binding; GO:0005488 binding; GO:0003676 nucleic acid binding; GO:0000166 nucleotide binding; GO:0036094 small molecule binding;	K12894
PE_O_Cluster-4936.0	len=335 start:1 end:1003; minus strand; PREDICTED: EMILIN-1-like [Sinocyclocheilus anshuiensis]	0.525	Down	0.000144883	38.042	cytoplasm
PE_Unf_Cluster-8245.15863	len=1612 frame:2 start:293 end:5128 gi|224493177|sp|Q1LVF0.2|LAMC1_DANRE RecName: Full=Laminin subunit gamma-1; Flags: Precursor	0.639329	Down	0.0027185	178.29	extracellular			GO:0005515 protein binding; GO:0005488 binding;	K05635	LAMC1; laminin, gamma 1	dre04510 Focal adhesion - Danio rerio (zebrafish); dre04512 ECM-receptor interaction - Danio rerio (zebrafish);
PE_60_Cluster-3379.12118	len=221 frame:-1 start:799 end:137 gi|827475617|ref|NP_001035411.2| cold-inducible RNA-binding protein isoform 1 [Danio rerio]>gi|688609153|ref|XP_009294575.1| PREDICTED: cold-inducible RNA-binding protein isoform X2 [Danio rerio]	0.652424	Down	0.0098843	23.12	nucleus			GO:0097159 organic cyclic compound binding; GO:1901363 heterocyclic compound binding; GO:1901265 nucleoside phosphate binding; GO:0005488 binding; GO:0003676 nucleic acid binding; GO:0000166 nucleotide binding; GO:0036094 small molecule binding;	K13195
PE_Unf_Cluster-8245.11904	len=396 frame:3 start:192 end:1379 gi|528497945|ref|XP_005156855.1| PREDICTED: nucleolysin TIAR isoform X3 [Danio rerio]	0.62339	Down	0.002804	44.118	nucleus			GO:0097159 organic cyclic compound binding; GO:1901363 heterocyclic compound binding; GO:1901265 nucleoside phosphate binding; GO:0005488 binding; GO:0003676 nucleic acid binding; GO:0000166 nucleotide binding; GO:0036094 small molecule binding;	K13201
PE_60_Cluster-4147.0	len=524 frame:2 start:2 end:1573 gi|528494829|ref|XP_005169466.1| PREDICTED: heterochromatin protein 1-binding protein 3 isoform X1 [Danio rerio]	0.580381	Down	0.0108	57.539	nucleus	GO:0044085 cellular component biogenesis; GO:0016043 cellular component organization; GO:0034728 nucleosome organization; GO:0034622 cellular macromolecular complex assembly; GO:0006333 chromatin assembly or disassembly; GO:0043933 macromolecular complex subunit organization; GO:0065004 protein-DNA complex assembly; GO:0006323 DNA packaging; GO:0006334 nucleosome assembly; GO:0051276 chromosome o…	GO:0043229 intracellular organelle; GO:0043232 intracellular non-membrane-bounded organelle; GO:0044446 intracellular organelle part; GO:0032991 macromolecular complex; GO:0044424 intracellular part; GO:0005623 cell; GO:0044422 organelle part; GO:0044427 chromosomal part; GO:0000786 nucleosome; GO:0043228 non-membrane-bounded organelle; GO:0043231 intracellular membrane-bounded organelle; GO:0043…	GO:0097159 organic cyclic compound binding; GO:1901363 heterocyclic compound binding; GO:0003677 DNA binding; GO:0005488 binding; GO:0003676 nucleic acid binding;
PE_Unf_Cluster-9981.0	len=136 frame:2 start:32 end:439 gi|225543303|ref|NP_001026843.2| cystatin C precursor [Danio rerio]	1.50748	Up	0.00010338	14.782	extracellular			GO:0061135 endopeptidase regulator activity; GO:0004857 enzyme inhibitor activity; GO:0098772 molecular function regulator; GO:0030234 enzyme regulator activity; GO:0004866 endopeptidase inhibitor activity; GO:0004869 cysteine-type endopeptidase inhibitor activity; GO:0030414 peptidase inhibitor activity; GO:0061134 peptidase regulator activity;	K13899
AE_O_Cluster-4339.23968	"len=2452 frame:2 start:4700 end:12055 gi|688604742|ref|XP_009293480.1| PREDICTED: spectrin alpha chain, non-erythrocytic 1 isoform X8 [Danio rerio]"	0.621492	Down	0.00158131	282.19	cytoplasm			GO:0043169 cation binding; GO:0046872 metal ion binding; GO:0005515 protein binding; GO:0005509 calcium ion binding; GO:0005488 binding; GO:0043167 ion binding;	K06114	SPTA; spectrin alpha	dre04210 Apoptosis - Danio rerio (zebrafish);
PE_O_Cluster-7137.0	len=212 start:1 end:635; minus strand; PREDICTED: complement C4-like isoform X1 [Sinocyclocheilus rhinocerous]	1.82862	Up	0.020495	23.836	cytoplasm			GO:0030234 enzyme regulator activity; GO:0030414 peptidase inhibitor activity; GO:0061134 peptidase regulator activity; GO:0061135 endopeptidase regulator activity; GO:0004857 enzyme inhibitor activity; GO:0098772 molecular function regulator; GO:0004866 endopeptidase inhibitor activity;
AE_O_Cluster-4339.23328	len=1826 frame:-1 start:5821 end:344 gi|27545301|ref|NP_775382.1| laminin subunit beta-1 precursor [Danio rerio]>gi|21538979|gb|AAM61767.1|AF468049_1 laminin beta 1 [Danio rerio]	0.616682	Down	0.00025944	201.51	extracellular			GO:0005515 protein binding; GO:0005488 binding;	K05636	LAMB1; laminin, beta 1	dre04510 Focal adhesion - Danio rerio (zebrafish); dre04512 ECM-receptor interaction - Danio rerio (zebrafish);
AE_60_Cluster-11526.16562	len=385 frame:-3 start:1481 end:327 gi|377643882|gb|ADC81089.2| retinoic acid-inducible protein I [Ctenopharyngodon idella]	1.37953	Up	0.0051618	44.303	cytoplasm			GO:0016817 hydrolase activity, acting on acid anhydrides; GO:0016787 hydrolase activity; GO:0003824 catalytic activity;	K12646	DDX58; ATP-dependent RNA helicase DDX58 [EC:3.6.3.14]	dre05168 Herpes simplex infection - Danio rerio (zebrafish); dre04623 Cytosolic DNA-sensing pathway - Danio rerio (zebrafish); dre04622 RIG-I-like receptor signaling pathway - Danio rerio (zebrafish);
AE_60_Cluster-9214.0	"len=166 frame:-2 start:500 end:3 gi|330376120|gb|AEC13096.1| H1 histone, partial [Astyanax altiparanae]>gi|330376122|gb|AEC13097.1| H1 histone, partial [Astyanax altiparanae]>gi|330376124|gb|AEC13098.1| H1 histone, partial [Astyanax altiparanae]>gi|330376126|gb|AEC13099.1| H1 histone, partial [Astyanax altiparanae]>gi|330376128|gb|AEC13100.1| H1 histone, partial [Astyanax altiparanae]"	2.41561	Up	0.0057586	16.809	nucleus	GO:0044085 cellular component biogenesis; GO:0016043 cellular component organization; GO:0034728 nucleosome organization; GO:0034622 cellular macromolecular complex assembly; GO:0006333 chromatin assembly or disassembly; GO:0043933 macromolecular complex subunit organization; GO:0065004 protein-DNA complex assembly; GO:0006323 DNA packaging; GO:0006334 nucleosome assembly; GO:0051276 chromosome o…	GO:0043229 intracellular organelle; GO:0043232 intracellular non-membrane-bounded organelle; GO:0044446 intracellular organelle part; GO:0032991 macromolecular complex; GO:0044424 intracellular part; GO:0005623 cell; GO:0044422 organelle part; GO:0044427 chromosomal part; GO:0000786 nucleosome; GO:0043228 non-membrane-bounded organelle; GO:0043231 intracellular membrane-bounded organelle; GO:0043…	GO:0097159 organic cyclic compound binding; GO:1901363 heterocyclic compound binding; GO:0003677 DNA binding; GO:0005488 binding; GO:0003676 nucleic acid binding;	K11275
PE_0_Cluster-9980.0	"len=139 start:1 end:415; minus strand; PREDICTED: neuroblast differentiation-associated protein AHNAK-like, partial [Sinocyclocheilus rhinocerous]"	0.732796	Down	0.045863	14.435	cytoplasm
PE_Unf_Cluster-8245.565	len=216 frame:1 start:85 end:732 gi|597775879|ref|XP_007251631.1| PREDICTED: flavin reductase (NADPH) [Astyanax mexicanus]	0.651382	Down	0.0050418	23.632	cytoplasm				K05901	BLVRB; biliverdin reductase / flavin reductase [EC:1.3.1.24 1.5.1.30]	dre00740 Riboflavin metabolism - Danio rerio (zebrafish); dre01100 Metabolic pathways - Danio rerio (zebrafish); dre00860 Porphyrin and chlorophyll metabolism - Danio rerio (zebrafish);
AE_O_Cluster-4339.9424	"len=228 frame:-2 start:1142 end:459 gi|330376120|gb|AEC13096.1| H1 histone, partial [Astyanax altiparanae]>gi|330376122|gb|AEC13097.1| H1 histone, partial [Astyanax altiparanae]>gi|330376124|gb|AEC13098.1| H1 histone, partial [Astyanax altiparanae]>gi|330376126|gb|AEC13099.1| H1 histone, partial [Astyanax altiparanae]>gi|330376128|gb|AEC13100.1| H1 histone, partial [Astyanax altiparanae]"	1.76646	Up	0.0110799	23.434	nucleus	GO:0044085 cellular component biogenesis; GO:0016043 cellular component organization; GO:0034728 nucleosome organization; GO:0034622 cellular macromolecular complex assembly; GO:0006333 chromatin assembly or disassembly; GO:0043933 macromolecular complex subunit organization; GO:0065004 protein-DNA complex assembly; GO:0006323 DNA packaging; GO:0006334 nucleosome assembly; GO:0051276 chromosome o…	GO:0043229 intracellular organelle; GO:0043232 intracellular non-membrane-bounded organelle; GO:0044446 intracellular organelle part; GO:0032991 macromolecular complex; GO:0044424 intracellular part; GO:0005623 cell; GO:0044422 organelle part; GO:0044427 chromosomal part; GO:0000786 nucleosome; GO:0043228 non-membrane-bounded organelle; GO:0043231 intracellular membrane-bounded organelle; GO:0043…	GO:0097159 organic cyclic compound binding; GO:1901363 heterocyclic compound binding; GO:0003677 DNA binding; GO:0005488 binding; GO:0003676 nucleic acid binding;	K11275
PE_Unf_Cluster-8245.9016	len=97 frame:2 start:140 end:430 gi|530339551|ref|NP_001268851.1| nuclear protein 1 [Danio rerio]	0.447228	Down	0.0003579	11.172	extracellular				K15626
PE_Unf_Cluster-8245.9600	len=943 frame:2 start:200 end:3028 gi|528482894|ref|XP_005166093.1| PREDICTED: eukaryotic translation initiation factor 4E transporter isoform X1 [Danio rerio]	0.727716	Down	0.0068811	103.98	nucleus				K18728
PE_O_Cluster-10721.0	len=129 start:1 end:383; minus strand; PREDICTED: collagen alpha-2(V) chain-like isoform X1 [Sinocyclocheilus grahami]	0.637744	Down	0.0136832	14.074	extracellular			GO:0005515 protein binding; GO:0005488 binding;
PE_O_Cluster-7693.27372	len=307 frame:1 start:1 end:921 gi|237512976|ref|NP_001153631.1| purine-rich element binding protein B-like [Danio rerio]>gi|237512978|ref|NP_001122194.2| purine-rich element binding protein B [Danio rerio]	0.827531	Down	0.048198	33.049	cytoplasm,mitochondria				K21799
AE_O_Cluster-4339.18692	len=933 frame:3 start:138 end:2936 gi|688547619|ref|XP_009298533.1| PREDICTED: caprin-2 isoform X1 [Danio rerio]	0.651606	Down	0.025438	103.84	nucleus			GO:0005515 protein binding; GO:0005488 binding;	K18744
PE_Unf_Cluster-8245.10930	len=212 frame:2 start:2 end:637 gi|52219464|gb|AAU29515.1| natural killer cell enhancing factor [Ictalurus punctatus]	0.830523	Down	0.0052557	23.65	cytoplasm	GO:0050794 regulation of cellular process; GO:0042592 homeostatic process; GO:0065008 regulation of biological quality; GO:0008152 metabolic process; GO:0050789 regulation of biological process; GO:0055114 oxidation-reduction process; GO:0044710 single-organism metabolic process; GO:0045454 cell redox homeostasis; GO:0044763 single-organism cellular process; GO:0019725 cellular homeostasis; GO:00…		GO:0016209 antioxidant activity; GO:0003824 catalytic activity; GO:0051920 peroxiredoxin activity; GO:0016684 oxidoreductase activity, acting on peroxide as acceptor; GO:0016491 oxidoreductase activity;	K13279	PRDX1; peroxiredoxin 1 [EC:1.11.1.15]	dre04146 Peroxisome - Danio rerio (zebrafish);
PE_Unf_Cluster-9675.0	len=264 frame:3 start:93 end:884 gi|743729408|ref|XP_010958796.1| PREDICTED: LIM and SH3 domain protein 1 [Camelus bactrianus]>gi|744599817|ref|XP_010990144.1| PREDICTED: LIM and SH3 domain protein 1 [Camelus dromedarius]	0.400146	Down	0.014397	30.17	nucleus			GO:0043169 cation binding; GO:0046872 metal ion binding; GO:0005515 protein binding; GO:0008270 zinc ion binding; GO:0046914 transition metal ion binding; GO:0005488 binding; GO:0043167 ion binding;
PE_Unf_Cluster-8245.12875	len=397 start:94 end:1282; minus strand; PREDICTED: epoxide hydrolase 1-like [Sinocyclocheilus rhinocerous]	0.667776	Down	0.040381	45.441	cytoplasm			GO:0033961 cis-stilbene-oxide hydrolase activity; GO:0016787 hydrolase activity; GO:0016801 hydrolase activity, acting on ether bonds; GO:0003824 catalytic activity; GO:0016803 ether hydrolase activity;
AE_O_Cluster-4339.8541	len=61 start:387 end:569; minus strand; PREDICTED: copper transport protein ATOX1 [Sinocyclocheilus rhinocerous]	0.744128	Down	0.0048156	6.6457	extracellular	GO:0006810 transport; GO:0051179 localization; GO:0006812 cation transport; GO:0030001 metal ion transport; GO:0006811 ion transport; GO:0051234 establishment of localization;		GO:0046872 metal ion binding; GO:0043169 cation binding; GO:0005488 binding; GO:0043167 ion binding;	K07213
PE_60_Cluster-3379.11296	len=350 frame:3 start:165 end:1214 gi|528499299|ref|XP_005169634.1| PREDICTED: heterogeneous nuclear ribonucleoprotein A/B isoform X1 [Danio rerio]	0.722914	Down	0.0091764	38.501	nucleus			GO:0097159 organic cyclic compound binding; GO:1901363 heterocyclic compound binding; GO:1901265 nucleoside phosphate binding; GO:0005488 binding; GO:0003676 nucleic acid binding; GO:0000166 nucleotide binding; GO:0036094 small molecule binding;	K13044
PE_Unf_Cluster-8245.7126	len=802 frame:-1 start:3884 end:1479 gi|108742062|gb|AAI17609.1| Hnrnpu protein [Danio rerio]	0.585884	Down	0.0022182	88.802	cytoplasm,nucleus			GO:0005515 protein binding; GO:0005488 binding;	K12888	HNRNPU; heterogeneous nuclear ribonucleoprotein U	dre03040 Spliceosome - Danio rerio (zebrafish);
PE_O_Cluster-1638.0	len=263 frame:-1 start:1101 end:313 gi|295314922|gb|ADF97611.1| apolipoprotein A-I [Hypophthalmichthys molitrix]	0.612103	Down	0.0035009	30.618	extracellular	GO:0006869 lipid transport; GO:0044699 single-organism process; GO:0010876 lipid localization; GO:0071702 organic substance transport; GO:0044238 primary metabolic process; GO:0042157 lipoprotein metabolic process; GO:0071704 organic substance metabolic process; GO:0051234 establishment of localization; GO:0006810 transport; GO:0008152 metabolic process; GO:1902578 single-organism localization; G…	GO:0005576 extracellular region;	GO:0008289 lipid binding; GO:0005488 binding;	K08757	APOA1; apolipoprotein A-I	dre03320 PPAR signaling pathway - Danio rerio (zebrafish);
AE_60_Cluster-13059.0	len=1760 frame:1 start:1 end:5280 gi|326671204|ref|XP_001340400.3| PREDICTED: E3 ubiquitin-protein ligase listerin [Danio rerio]	0.78252	Down	0.0083391	196.92	nucleus			GO:0043169 cation binding; GO:0046872 metal ion binding; GO:0005515 protein binding; GO:0008270 zinc ion binding; GO:0046914 transition metal ion binding; GO:0005488 binding; GO:0043167 ion binding;	K22377
PE_0_Cluster-16159.0	len=492 frame:2 start:2 end:1477 gi|224496024|ref|NP_001139055.1| tRNA (guanine(37)-N1)-methyltransferase [Danio rerio]>gi|363805596|sp|B8A5G9.1|TRM5_DANRE RecName: Full=tRNA (guanine(37)-N1)-methyltransferase; AltName: Full=M1G-methyltransferase; AltName: Full=tRNA [GM37] methyltransferase; AltName: Full=tRNA methyltransferase 5 homolog; Flags: Precursor	1.34528	Up	0.02526	55.253	mitochondria	GO:0006396 RNA processing; GO:0034470 ncRNA processing; GO:0006725 cellular aromatic compound metabolic process; GO:1901360 organic cyclic compound metabolic process; GO:0006807 nitrogen compound metabolic process; GO:0044238 primary metabolic process; GO:0044237 cellular metabolic process; GO:0009451 RNA modification; GO:0032259 methylation; GO:0071704 organic substance metabolic process; GO:001…		GO:0008757 S-adenosylmethionine-dependent methyltransferase activity; GO:0008168 methyltransferase activity; GO:0008173 RNA methyltransferase activity; GO:0003824 catalytic activity; GO:0016423 tRNA (guanine) methyltransferase activity; GO:0009019 tRNA (guanine-N1-)-methyltransferase activity; GO:0016741 transferase activity, transferring one-carbon groups; GO:0008175 tRNA methyltransferase activ…	K15429
PE_O_Cluster-3521.0	len=260 frame:3 start:420 end:1199 gi|41053927|ref|NP_956252.1| outer dense fiber protein 3-B [Danio rerio]>gi|32451901|gb|AAH54587.1| Odf3-like [Danio rerio]>gi|182891402|gb|AAI64454.1| Odf3l protein [Danio rerio]	1.54266	Up	0.0098607	28.091	cytoplasm
AE_30_Cluster-14478.0	len=100 start:678 end:977; minus strand; U6 snRNA-associated Sm-like protein LSm7 [Danio rerio]	0.652287	Down	0.0143394	11.185	mitochondria	GO:0006725 cellular aromatic compound metabolic process; GO:0060255 regulation of macromolecule metabolic process; GO:0048519 negative regulation of biological process; GO:0044237 cellular metabolic process; GO:0071704 organic substance metabolic process; GO:0044270 cellular nitrogen compound catabolic process; GO:0000398 mRNA splicing, via spliceosome; GO:0008152 metabolic process; GO:0000377 RN…			K12626	LSM7; U6 snRNA-associated Sm-like protein LSm7	dre03018 RNA degradation - Danio rerio (zebrafish); dre03040 Spliceosome - Danio rerio (zebrafish);
PE_30_Cluster-8188.13939	len=368 frame:-3 start:2609 end:1506 gi|51230604|ref|NP_001003739.1| UV excision repair protein RAD23 homolog A [Danio rerio]>gi|50925991|gb|AAH79526.1| RAD23 homolog A (S. cerevisiae) [Danio rerio]>gi|182889188|gb|AAI64761.1| Rad23a protein [Danio rerio]	0.709489	Down	0.035859	39.758	cytoplasm	GO:0033554 cellular response to stress; GO:0051603 proteolysis involved in cellular protein catabolic process; GO:0044257 cellular protein catabolic process; GO:0006725 cellular aromatic compound metabolic process; GO:0006259 DNA metabolic process; GO:0006289 nucleotide-excision repair; GO:0044267 cellular protein metabolic process; GO:0050896 response to stimulus; GO:0044237 cellular metabolic p…	GO:0043226 organelle; GO:0043231 intracellular membrane-bounded organelle; GO:0043229 intracellular organelle; GO:0005634 nucleus; GO:0044464 cell part; GO:0005622 intracellular; GO:0044424 intracellular part; GO:0043227 membrane-bounded organelle; GO:0005623 cell;	GO:0097159 organic cyclic compound binding; GO:1901363 heterocyclic compound binding; GO:0003677 DNA binding; GO:0003684 damaged DNA binding; GO:0005515 protein binding; GO:0005488 binding; GO:0003676 nucleic acid binding;	K10839	RAD23; UV excision repair protein RAD23	dre04141 Protein processing in endoplasmic reticulum - Danio rerio (zebrafish); dre03420 Nucleotide excision repair - Danio rerio (zebrafish);
PE_Unf_Cluster-10864.0	len=216 start:303 end:950; minus strand; glutathione peroxidase [Ctenopharyngodon idella]	0.651865	Down	0.0075976	24.069	cytoplasm	GO:0008152 metabolic process; GO:0006950 response to stress; GO:0055114 oxidation-reduction process; GO:0044710 single-organism metabolic process; GO:0006979 response to oxidative stress; GO:0044699 single-organism process; GO:0050896 response to stimulus;		GO:0016209 antioxidant activity; GO:0004601 peroxidase activity; GO:0004602 glutathione peroxidase activity; GO:0003824 catalytic activity; GO:0016491 oxidoreductase activity; GO:0016684 oxidoreductase activity, acting on peroxide as acceptor;	K00432	gpx; glutathione peroxidase [EC:1.11.1.9]	dre00590 Arachidonic acid metabolism - Danio rerio (zebrafish); dre00480 Glutathione metabolism - Danio rerio (zebrafish);
AE_60_Cluster-11526.14642	len=165 start:69 end:563; minus strand; PREDICTED: peptidyl-prolyl cis-trans isomerase-like isoform X1 [Sinocyclocheilus rhinocerous]	5.34161	Up	0.0115756	17.722	cytoplasm	GO:0044267 cellular protein metabolic process; GO:0044238 primary metabolic process; GO:0018208 peptidyl-proline modification; GO:0000413 protein peptidyl-prolyl isomerization; GO:0044237 cellular metabolic process; GO:0071704 organic substance metabolic process; GO:0006457 protein folding; GO:0018193 peptidyl-amino acid modification; GO:0008152 metabolic process; GO:0044260 cellular macromolecul…		GO:0003755 peptidyl-prolyl cis-trans isomerase activity; GO:0016853 isomerase activity; GO:0003824 catalytic activity; GO:0016859 cis-trans isomerase activity;	K09565	PPIF; peptidyl-prolyl isomerase F (cyclophilin D) [EC:5.2.1.8]	dre04020 Calcium signaling pathway - Danio rerio (zebrafish);
PE_30_Cluster-8188.10656	len=2633 start:1 end:7900; minus strand; PREDICTED: DNA mismatch repair protein Msh6 isoform X2 [Sinocyclocheilus anshuiensis]	0.359079	Down	0.0166638	293.34	nucleus	GO:0033554 cellular response to stress; GO:0051716 cellular response to stimulus; GO:0006725 cellular aromatic compound metabolic process; GO:0006950 response to stress; GO:0006259 DNA metabolic process; GO:1901360 organic cyclic compound metabolic process; GO:0006807 nitrogen compound metabolic process; GO:0044238 primary metabolic process; GO:0050896 response to stimulus; GO:0044237 cellular me…		GO:0003677 DNA binding; GO:0005524 ATP binding; GO:1901265 nucleoside phosphate binding; GO:0003690 double-stranded DNA binding; GO:0001882 nucleoside binding; GO:0043167 ion binding; GO:0000166 nucleotide binding; GO:0097159 organic cyclic compound binding; GO:1901363 heterocyclic compound binding; GO:0032549 ribonucleoside binding; GO:0097367 carbohydrate derivative binding; GO:0030983 mismatch…	K08737	MSH6; DNA mismatch repair protein MSH6	dre03430 Mismatch repair - Danio rerio (zebrafish);
PE_Unf_Cluster-8245.3335	len=548 frame:2 start:2 end:1645 gi|375281958|gb|AFA45124.1| vasa [Gobiocypris rarus]	0.618564	Down	0.0056818	59.517	nucleus			GO:0005524 ATP binding; GO:1901265 nucleoside phosphate binding; GO:0001882 nucleoside binding; GO:0043167 ion binding; GO:0000166 nucleotide binding; GO:0097159 organic cyclic compound binding; GO:1901363 heterocyclic compound binding; GO:0032549 ribonucleoside binding; GO:0097367 carbohydrate derivative binding; GO:0032553 ribonucleotide binding; GO:0005488 binding; GO:0003676 nucleic acid bind…	K13982
PE_Unf_Cluster-8245.12289	len=83 frame:3 start:33 end:281 gi|528468439|ref|XP_005160025.1| PREDICTED: U6 snRNA-associated Sm-like protein LSm6 isoform X1 [Danio rerio]	0.596357	Down	0.00189692	9.3427	cytoplasm	GO:0006396 RNA processing; GO:0006725 cellular aromatic compound metabolic process; GO:1901360 organic cyclic compound metabolic process; GO:0006807 nitrogen compound metabolic process; GO:0044238 primary metabolic process; GO:0044237 cellular metabolic process; GO:0071704 organic substance metabolic process; GO:0006397 mRNA processing; GO:0016070 RNA metabolic process; GO:0000398 mRNA splicing, …	GO:0005732 small nucleolar ribonucleoprotein complex; GO:0044464 cell part; GO:0005622 intracellular; GO:0032991 macromolecular complex; GO:0044424 intracellular part; GO:1990904 ribonucleoprotein complex; GO:0005623 cell; GO:0030529 intracellular ribonucleoprotein complex;		K12625	LSM6; U6 snRNA-associated Sm-like protein LSm6	dre03018 RNA degradation - Danio rerio (zebrafish); dre03040 Spliceosome - Danio rerio (zebrafish);
AE_30_Cluster-7470.4704	len=189 frame:-2 start:567 end:1 gi|283458996|gb|ADB22375.1| protein tyrosine kinase 7 long isoform [Danio rerio]	3.97153	Up	0.022038	20.587	nucleus			GO:0005515 protein binding; GO:0005488 binding;	K05127
AE_60_Cluster-11526.13515	"len=574 frame:1 start:1 end:1722 gi|116325975|ref|NP_001070823.1| ATP synthase subunit alpha, mitochondrial [Danio rerio]>gi|115528192|gb|AAI24812.1| ATP synthase, H+ transporting, mitochondrial F1 complex, alpha subunit 1, cardiac muscle [Danio rerio]"	2.80161	Up	0.0025371	62.095	mitochondria	GO:0009116 nucleoside metabolic process; GO:0042278 purine nucleoside metabolic process; GO:0009167 purine ribonucleoside monophosphate metabolic process; GO:0009117 nucleotide metabolic process; GO:0044699 single-organism process; GO:0009058 biosynthetic process; GO:0009163 nucleoside biosynthetic process; GO:0046129 purine ribonucleoside biosynthetic process; GO:0009156 ribonucleoside monophosp…	GO:0045261 proton-transporting ATP synthase complex, catalytic core F(1); GO:0016020 membrane; GO:0098796 membrane protein complex; GO:0044425 membrane part; GO:0044464 cell part; GO:0005622 intracellular; GO:0016469 proton-transporting two-sector ATPase complex; GO:0032991 macromolecular complex; GO:0033178 proton-transporting two-sector ATPase complex, catalytic domain; GO:0044424 intracellular…	GO:0042625 ATPase coupled ion transmembrane transporter activity; GO:1901265 nucleoside phosphate binding; GO:0015399 primary active transmembrane transporter activity; GO:0022892 substrate-specific transporter activity; GO:0016817 hydrolase activity, acting on acid anhydrides; GO:0044769 ATPase activity, coupled to transmembrane movement of ions, rotational mechanism; GO:0015077 monovalent inorg…	K02132	ATPeF1A; F-type H+-transporting ATPase subunit alpha	dre01100 Metabolic pathways - Danio rerio (zebrafish); dre00190 Oxidative phosphorylation - Danio rerio (zebrafish);
PE_O_Cluster-7693.21850	len=106 start:159 end:476; minus strand; hypothetical protein cypCar_00024456 [Cyprinus carpio]	0.491135	Down	0.032219	12.037	nucleus
PE_O_Cluster-10355.1	len=285 frame:-1 start:856 end:2 gi|528473411|ref|XP_701038.5| PREDICTED: calponin-1 [Danio rerio]	0.458882	Down	0.0188049	32.026	cytoplasm	GO:0031032 actomyosin structure organization; GO:0016043 cellular component organization; GO:1902589 single-organism organelle organization; GO:0030036 actin cytoskeleton organization; GO:0006996 organelle organization; GO:0030029 actin filament-based process; GO:0044763 single-organism cellular process; GO:0044699 single-organism process; GO:0007010 cytoskeleton organization; GO:0009987 cellular…		GO:0003779 actin binding; GO:0005515 protein binding; GO:0008092 cytoskeletal protein binding; GO:0005488 binding;
AE_O_Cluster-4339.15679	len=1000 frame:-3 start:3408 end:409 gi|37681927|gb|AAQ97841.1| ribosome binding protein 1 homolog 180kDa [Danio rerio]	0.817296	Down	0.0125566	112.26	nucleus	GO:0045184 establishment of protein localization; GO:0006810 transport; GO:0071702 organic substance transport; GO:0051179 localization; GO:0033036 macromolecule localization; GO:0008104 protein localization; GO:0015031 protein transport; GO:0051234 establishment of localization;	GO:0016020 membrane; GO:0043229 intracellular organelle; GO:0005783 endoplasmic reticulum; GO:0042175 nuclear outer membrane-endoplasmic reticulum membrane network; GO:0005737 cytoplasm; GO:0044446 intracellular organelle part; GO:0012505 endomembrane system; GO:0031224 intrinsic component of membrane; GO:0044424 intracellular part; GO:0005623 cell; GO:0016021 integral component of membrane; GO:0…		K14000	RRBP1; ribosome-binding protein 1	dre04141 Protein processing in endoplasmic reticulum - Danio rerio (zebrafish);
AE_O_Cluster-4339.28871	len=681 frame:2 start:2 end:2044 gi|820161335|gb|KKX21868.1| glutamine--fructose-6-phosphate aminotransferase [isomerizing] 1-like [Scleropages formosus]	0.782767	Down	0.0159248	76.421	plasma membrane	GO:0008152 metabolic process; GO:1901137 carbohydrate derivative biosynthetic process; GO:1901135 carbohydrate derivative metabolic process; GO:0009058 biosynthetic process; GO:0005975 carbohydrate metabolic process; GO:0044238 primary metabolic process; GO:1901576 organic substance biosynthetic process; GO:0071704 organic substance metabolic process;		GO:0016769 transferase activity, transferring nitrogenous groups; GO:0070548 L-glutamine aminotransferase activity; GO:0003824 catalytic activity; GO:0005488 binding; GO:0030246 carbohydrate binding; GO:0008483 transaminase activity; GO:0016740 transferase activity; GO:0004360 glutamine-fructose-6-phosphate transaminase (isomerizing) activity;	K00820	glmS; glucosamine---fructose-6-phosphate aminotransferase (isomerizing) [EC:2.6.1.16]	dre01100 Metabolic pathways - Danio rerio (zebrafish); dre00250 Alanine, aspartate and glutamate metabolism - Danio rerio (zebrafish); dre00520 Amino sugar and nucleotide sugar metabolism - Danio rerio (zebrafish);
AE_30_Cluster-10765.0	len=131 frame:3 start:3 end:395 gi|873236768|emb|CEL98446.1| unnamed protein product [Vitrella brassicaformis CCMP3155]	1.25531	Up	0.025598	14.883	extracellular	GO:0006518 peptide metabolic process; GO:0043043 peptide biosynthetic process; GO:0044267 cellular protein metabolic process; GO:0006807 nitrogen compound metabolic process; GO:0009058 biosynthetic process; GO:0043603 cellular amide metabolic process; GO:0044238 primary metabolic process; GO:1901566 organonitrogen compound biosynthetic process; GO:1901576 organic substance biosynthetic process; G…	GO:0005840 ribosome; GO:0043226 organelle; GO:0043229 intracellular organelle; GO:0043232 intracellular non-membrane-bounded organelle; GO:0044464 cell part; GO:0005622 intracellular; GO:0005737 cytoplasm; GO:0032991 macromolecular complex; GO:0044424 intracellular part; GO:1990904 ribonucleoprotein complex; GO:0005623 cell; GO:0030529 intracellular ribonucleoprotein complex; GO:0044444 cytoplasm…	GO:0005515 protein binding; GO:0003735 structural constituent of ribosome; GO:0005198 structural molecule activity; GO:0005488 binding;	K02927	RP-L40e; large subunit ribosomal protein L40e	dre03010 Ribosome - Danio rerio (zebrafish);
PE_O_Cluster-8306.0	len=71 start:1 end:213; minus strand; not Function	2.30833	Up	0.04478	7.3683	nucleus
PE_O_Cluster-7693.7254	"len=617 frame:2 start:2 end:1852 gi|41393113|ref|NP_958886.1| collagen, type I, alpha 1b precursor [Danio rerio]>gi|34784485|gb|AAH58045.1| Collagen, type I, alpha 3 [Danio rerio]"	0.824234	Down	0.03834	60.733	nucleus			GO:0005201 extracellular matrix structural constituent; GO:0005198 structural molecule activity;	K06236	COL1A; collagen, type I, alpha	dre04510 Focal adhesion - Danio rerio (zebrafish); dre04933 AGE-RAGE signaling pathway in diabetic complications - Danio rerio (zebrafish); dre04512 ECM-receptor interaction - Danio rerio (zebrafish);
AE_Unf_Cluster-5694.14498	len=706 frame:1 start:145 end:2262 gi|528508099|ref|XP_005159349.1| PREDICTED: uncharacterized protein LOC100034462 isoform X1 [Danio rerio]	0.68118	Down	0.0036963	80.495	nucleus			GO:0046872 metal ion binding; GO:0043169 cation binding; GO:0008270 zinc ion binding; GO:0046914 transition metal ion binding; GO:0005488 binding; GO:0043167 ion binding;
PE_Unf_Cluster-8245.9751	len=463 frame:1 start:103 end:1491 gi|29436528|gb|AAH49512.1| Wu:fi12b10 protein [Danio rerio]	0.610817	Down	0.00053573	51.193	cytoplasm	GO:0006518 peptide metabolic process; GO:0006414 translational elongation; GO:0043043 peptide biosynthetic process; GO:0044267 cellular protein metabolic process; GO:0006807 nitrogen compound metabolic process; GO:0009058 biosynthetic process; GO:0043603 cellular amide metabolic process; GO:0044238 primary metabolic process; GO:1901566 organonitrogen compound biosynthetic process; GO:1901576 orga…	GO:0044424 intracellular part; GO:0005623 cell; GO:0044464 cell part; GO:0005622 intracellular; GO:0005737 cytoplasm;	GO:0003723 RNA binding; GO:1901265 nucleoside phosphate binding; GO:0003746 translation elongation factor activity; GO:0001882 nucleoside binding; GO:0043167 ion binding; GO:0016817 hydrolase activity, acting on acid anhydrides; GO:0016787 hydrolase activity; GO:0000166 nucleotide binding; GO:0017111 nucleoside-triphosphatase activity; GO:1901363 heterocyclic compound binding; GO:0097159 organic …	K03231	EEF1A; elongation factor 1-alpha	dre03013 RNA transport - Danio rerio (zebrafish);
PE_0_Cluster-19419.10407	len=537 start:50 end:1659; minus strand; cytoplasmic polyadenylation element-binding protein 1 [Danio rerio]	0.640161	Down	0.0035633	59.461	nucleus			GO:0097159 organic cyclic compound binding; GO:1901363 heterocyclic compound binding; GO:1901265 nucleoside phosphate binding; GO:0005488 binding; GO:0003676 nucleic acid binding; GO:0000166 nucleotide binding; GO:0036094 small molecule binding;	K02602	CPEB; cytoplasmic polyadenylation element-binding protein	dre04914 Progesterone-mediated oocyte maturation - Danio rerio (zebrafish); dre04114 Oocyte meiosis - Danio rerio (zebrafish);
PE_60_Cluster-3379.9424	len=496 frame:3 start:3 end:1490 gi|597740432|ref|XP_007232373.1| PREDICTED: heterogeneous nuclear ribonucleoprotein L-like isoform X3 [Astyanax mexicanus]	0.717761	Down	0.00242	54.66	nucleus	GO:0006396 RNA processing; GO:0006725 cellular aromatic compound metabolic process; GO:1901360 organic cyclic compound metabolic process; GO:0006807 nitrogen compound metabolic process; GO:0044238 primary metabolic process; GO:0044237 cellular metabolic process; GO:0071704 organic substance metabolic process; GO:0006397 mRNA processing; GO:0016070 RNA metabolic process; GO:0008152 metabolic proce…	GO:0043226 organelle; GO:0043231 intracellular membrane-bounded organelle; GO:0043229 intracellular organelle; GO:0005634 nucleus; GO:0044464 cell part; GO:0005622 intracellular; GO:0044424 intracellular part; GO:0043227 membrane-bounded organelle; GO:0005623 cell;	GO:0097159 organic cyclic compound binding; GO:1901363 heterocyclic compound binding; GO:0003723 RNA binding; GO:1901265 nucleoside phosphate binding; GO:0005488 binding; GO:0003676 nucleic acid binding; GO:0000166 nucleotide binding; GO:0036094 small molecule binding;	K13159
PE_60_Cluster-3379.9939	len=1101 frame:2 start:158 end:3460 gi|82112887|sp|Q9DDT5.1|SPT5H_DANRE RecName: Full=Transcription elongation factor SPT5; AltName: Full=DRB sensitivity-inducing factor large subunit; Short=DSIF large subunit; AltName: Full=Protein foggy>gi|11527858|gb|AAG37030.1| transcription elongation regulator FOGGY [Danio rerio]	0.815886	Down	0.033838	122.21	nucleus	GO:0050794 regulation of cellular process; GO:0010468 regulation of gene expression; GO:0006355 regulation of transcription, DNA-templated; GO:0031326 regulation of cellular biosynthetic process; GO:0080090 regulation of primary metabolic process; GO:0060255 regulation of macromolecule metabolic process; GO:0019219 regulation of nucleobase-containing compound metabolic process; GO:0006357 regulat…		GO:0005515 protein binding; GO:0005488 binding;	K15172
AE_O_Cluster-4339.14377	len=189 frame:1 start:217 end:783 gi|50539886|ref|NP_001002409.1| RNA-binding protein with multiple splicing 2 [Danio rerio]>gi|49902931|gb|AAH76171.1| Zgc:92689 [Danio rerio]>gi|156230446|gb|AAI52179.1| Zgc:92689 [Danio rerio]	0.648924	Down	0.047698	20.539	cytoplasm			GO:0097159 organic cyclic compound binding; GO:1901363 heterocyclic compound binding; GO:1901265 nucleoside phosphate binding; GO:0005488 binding; GO:0003676 nucleic acid binding; GO:0000166 nucleotide binding; GO:0036094 small molecule binding;
PE_O_Cluster-7693.3420	len=153 start:1 end:457; minus strand; PREDICTED: myosin-11-like isoform X2 [Sinocyclocheilus anshuiensis]	0.281054	Down	0.0002173	17.215	cytoplasm		GO:0043229 intracellular organelle; GO:0043232 intracellular non-membrane-bounded organelle; GO:0044430 cytoskeletal part; GO:0044446 intracellular organelle part; GO:0032991 macromolecular complex; GO:0044424 intracellular part; GO:0005623 cell; GO:0015629 actin cytoskeleton; GO:0044422 organelle part; GO:0043228 non-membrane-bounded organelle; GO:0043226 organelle; GO:0005856 cytoskeleton; GO:0…	GO:0005524 ATP binding; GO:0003774 motor activity; GO:1901265 nucleoside phosphate binding; GO:0001882 nucleoside binding; GO:0043167 ion binding; GO:0016817 hydrolase activity, acting on acid anhydrides; GO:0016787 hydrolase activity; GO:0000166 nucleotide binding; GO:0017111 nucleoside-triphosphatase activity; GO:0097159 organic cyclic compound binding; GO:1901363 heterocyclic compound binding;…
PE_Unf_Cluster-8245.9741	len=122 frame:1 start:193 end:558 gi|41054483|ref|NP_955939.1| eukaryotic translation initiation factor 4E-binding protein 1 [Danio rerio]>gi|34783925|gb|AAH57433.1| Zgc:64137 [Danio rerio]>gi|158253915|gb|AAI54324.1| Zgc:64137 protein [Danio rerio]>gi|161612210|gb|AAI55750.1| Zgc:64137 [Danio rerio]	0.534541	Down	0.00170265	13.016	extracellular	GO:0050794 regulation of cellular process; GO:0060255 regulation of macromolecule metabolic process; GO:0010608 posttranscriptional regulation of gene expression; GO:0045947 negative regulation of translational initiation; GO:0017148 negative regulation of translation; GO:0048523 negative regulation of cellular process; GO:0031324 negative regulation of cellular metabolic process; GO:0048519 nega…		GO:0008190 eukaryotic initiation factor 4E binding; GO:0005515 protein binding; GO:0005488 binding; GO:0031369 translation initiation factor binding;	K07205	EIF4EBP1; eukaryotic translation initiation factor 4E binding protein 1	dre04218 Cellular senescence - Danio rerio (zebrafish); dre04910 Insulin signaling pathway - Danio rerio (zebrafish); dre04012 ErbB signaling pathway - Danio rerio (zebrafish); dre04150 mTOR signaling pathway - Danio rerio (zebrafish); dre03013 RNA transport - Danio rerio (zebrafish);
AE_60_Cluster-11526.13255	len=322 frame:3 start:1917 end:2882 gi|725798572|ref|NP_001188334.2| alpha-2-macroglobulin-like precursor [Danio rerio]	2.14869	Up	0.0208	72.073	plasma membrane		GO:0005576 extracellular region;	GO:0030234 enzyme regulator activity; GO:0030414 peptidase inhibitor activity; GO:0061134 peptidase regulator activity; GO:0061135 endopeptidase regulator activity; GO:0004857 enzyme inhibitor activity; GO:0098772 molecular function regulator; GO:0004866 endopeptidase inhibitor activity;
AE_30_Cluster-7470.6935	len=456 frame:3 start:3 end:1370 gi|41055748|ref|NP_956865.1| integrin-linked protein kinase [Danio rerio]>gi|33991800|gb|AAH56593.1| Integrin linked kinase [Danio rerio]	0.65996	Down	0.0099015	51.34	cytoplasm	GO:0016310 phosphorylation; GO:0044267 cellular protein metabolic process; GO:0044238 primary metabolic process; GO:0044237 cellular metabolic process; GO:0006796 phosphate-containing compound metabolic process; GO:0071704 organic substance metabolic process; GO:0008152 metabolic process; GO:0006468 protein phosphorylation; GO:0006793 phosphorus metabolic process; GO:0044260 cellular macromolecul…		GO:0005524 ATP binding; GO:1901265 nucleoside phosphate binding; GO:0016773 phosphotransferase activity, alcohol group as acceptor; GO:0001882 nucleoside binding; GO:0043167 ion binding; GO:0005515 protein binding; GO:0004672 protein kinase activity; GO:0000166 nucleotide binding; GO:0097159 organic cyclic compound binding; GO:1901363 heterocyclic compound binding; GO:0032549 ribonucleoside bindi…	K06272	ILK; integrin-linked kinase [EC:2.7.11.1]	dre04510 Focal adhesion - Danio rerio (zebrafish); dre03320 PPAR signaling pathway - Danio rerio (zebrafish);
PE_Unf_Cluster-8245.15173	len=589 frame:-3 start:3822 end:2056 gi|13161384|dbj|BAB32978.1| lamin B2 [Carassius auratus]	0.603201	Down	0.0008239	66.626	nucleus		GO:0043229 intracellular organelle; GO:0099513 polymeric cytoskeletal fiber; GO:0043232 intracellular non-membrane-bounded organelle; GO:0044430 cytoskeletal part; GO:0044446 intracellular organelle part; GO:0099512 supramolecular fiber; GO:0044424 intracellular part; GO:0005623 cell; GO:0099080 supramolecular complex; GO:0044422 organelle part; GO:0099081 supramolecular polymer; GO:0043228 non-m…	GO:0005198 structural molecule activity;	K07611	LMNB; lamin B	dre04210 Apoptosis - Danio rerio (zebrafish);
PE_0_Cluster-7571.0	len=109 start:1 end:326; minus strand; PREDICTED: SH3 domain-binding protein 5-like [Sinocyclocheilus rhinocerous]	0.623714	Down	0.0068448	12.743	nucleus	GO:0050794 regulation of cellular process; GO:0044700 single organism signaling; GO:0051716 cellular response to stimulus; GO:0007165 signal transduction; GO:0050789 regulation of biological process; GO:0007154 cell communication; GO:0035556 intracellular signal transduction; GO:0044699 single-organism process; GO:0023052 signaling; GO:0050896 response to stimulus; GO:0009987 cellular process; GO…
PE_60_Cluster-3379.7295	len=578 frame:1 start:97 end:1830 gi|597777063|ref|XP_007252198.1| PREDICTED: signal recognition particle subunit SRP68 [Astyanax mexicanus]	0.768716	Down	0.0097998	66.124	endoplasmic reticulum	GO:0046907 intracellular transport; GO:0072599 establishment of protein localization to endoplasmic reticulum; GO:0072594 establishment of protein localization to organelle; GO:0072657 protein localization to membrane; GO:0045047 protein targeting to ER; GO:0071702 organic substance transport; GO:0006613 cotranslational protein targeting to membrane; GO:0015031 protein transport; GO:0051641 cellu…	GO:0005786 signal recognition particle, endoplasmic reticulum targeting; GO:0044464 cell part; GO:0005622 intracellular; GO:0048500 signal recognition particle; GO:0005737 cytoplasm; GO:0032991 macromolecular complex; GO:0044424 intracellular part; GO:1990904 ribonucleoprotein complex; GO:0005623 cell; GO:0030529 intracellular ribonucleoprotein complex; GO:0044444 cytoplasmic part;	GO:0097159 organic cyclic compound binding; GO:1901363 heterocyclic compound binding; GO:0005048 signal sequence binding; GO:0003723 RNA binding; GO:0042277 peptide binding; GO:0005047 signal recognition particle binding; GO:0005488 binding; GO:0003676 nucleic acid binding; GO:0044877 macromolecular complex binding; GO:0005515 protein binding; GO:0033218 amide binding; GO:0030942 endoplasmic reti…	K03107	SRP68; signal recognition particle subunit SRP68	dre03060 Protein export - Danio rerio (zebrafish);
PE_O_Cluster-7693.26287	len=402 frame:-2 start:1318 end:113 gi|365812510|ref|NP_001002172.2| ELAV-like protein 2 [Danio rerio]	0.43214	Down	0.00071511	43.913	nucleus			GO:0097159 organic cyclic compound binding; GO:1901363 heterocyclic compound binding; GO:0003723 RNA binding; GO:1901265 nucleoside phosphate binding; GO:0005488 binding; GO:0003676 nucleic acid binding; GO:0000166 nucleotide binding; GO:0036094 small molecule binding;	K13208
PE_60_Cluster-3379.10768	len=346 frame:1 start:1 end:1038 gi|777962802|gb|AJY58107.1| cathepsin L precursor [Ctenopharyngodon idella]	0.435547	Down	0.028836	39.372	extracellular	GO:0006508 proteolysis; GO:0008152 metabolic process; GO:0043170 macromolecule metabolic process; GO:0019538 protein metabolic process; GO:0044238 primary metabolic process; GO:0071704 organic substance metabolic process;		GO:0070011 peptidase activity, acting on L-amino acid peptides; GO:0008234 cysteine-type peptidase activity; GO:0016787 hydrolase activity; GO:0008233 peptidase activity; GO:0003824 catalytic activity;	K01365	CTSL; cathepsin L [EC:3.4.22.15]	dre04210 Apoptosis - Danio rerio (zebrafish); dre04140 Autophagy - animal - Danio rerio (zebrafish); dre04145 Phagosome - Danio rerio (zebrafish); dre04142 Lysosome - Danio rerio (zebrafish);
PE_30_Cluster-11889.2	len=176 start:267 end:794; minus strand; peroxiredoxin 5 [Mylopharyngodon piceus]	0.743201	Down	0.0071414	18.607	mitochondria	GO:0050794 regulation of cellular process; GO:0042592 homeostatic process; GO:0065008 regulation of biological quality; GO:0050789 regulation of biological process; GO:0045454 cell redox homeostasis; GO:0044763 single-organism cellular process; GO:0019725 cellular homeostasis; GO:0044699 single-organism process; GO:0009987 cellular process; GO:0065007 biological regulation;		GO:0003824 catalytic activity; GO:0016491 oxidoreductase activity;	K11187	PRDX5; peroxiredoxin 5, atypical 2-Cys peroxiredoxin [EC:1.11.1.15]	dre04146 Peroxisome - Danio rerio (zebrafish);
PE_O_Cluster-7693.28669	len=1148 start:352 end:3795; minus strand; hypothetical protein cypCar_00040059 [Cyprinus carpio]	0.629352	Down	0.0489	119.9	nucleus			GO:0005515 protein binding; GO:0005488 binding;
PE_O_Cluster-7693.26107	len=622 frame:-3 start:2986 end:1121 gi|528506370|ref|XP_005158820.1| PREDICTED: YTH domain-containing family protein 2 isoform X1 [Danio rerio]	0.638287	Down	0.023218	66.663	cytoplasm,nucleus			GO:0097159 organic cyclic compound binding; GO:1901363 heterocyclic compound binding; GO:0003723 RNA binding; GO:0005488 binding; GO:0003676 nucleic acid binding;	K20102
PE_O_Cluster-7693.12126	len=105 frame:-2 start:315 end:1 gi|668445910|gb|KFB36059.1| AGAP005450-PA-like protein [Anopheles sinensis]	1.36219	Up	0.0197361	11.477	extracellular			GO:0004867 serine-type endopeptidase inhibitor activity; GO:0030234 enzyme regulator activity; GO:0005488 binding; GO:0030414 peptidase inhibitor activity; GO:0061134 peptidase regulator activity; GO:0005515 protein binding; GO:0061135 endopeptidase regulator activity; GO:0004857 enzyme inhibitor activity; GO:0098772 molecular function regulator; GO:0004866 endopeptidase inhibitor activity;
AE_O_Cluster-8565.0	len=96 start:223 end:510; minus strand; hypothetical protein cypCar_00044670 [Cyprinus carpio]	0.476476	Down	0.042959	10.349	extracellular	GO:0006508 proteolysis; GO:0008152 metabolic process; GO:0043170 macromolecule metabolic process; GO:0019538 protein metabolic process; GO:0044238 primary metabolic process; GO:0071704 organic substance metabolic process;		GO:0004252 serine-type endopeptidase activity; GO:0004175 endopeptidase activity; GO:0008233 peptidase activity; GO:0003824 catalytic activity; GO:0017171 serine hydrolase activity; GO:0008236 serine-type peptidase activity; GO:0070011 peptidase activity, acting on L-amino acid peptides; GO:0016787 hydrolase activity;
AE_Unf_Cluster-13115.0	len=165 start:1 end:492; minus strand; heat shock protein 70 [Manduca sexta]	0.824282	Down	0.0177381	18.133	mitochondria
PE_O_Cluster-7693.3129	len=511 frame:-2 start:1535 end:3 gi|529250115|ref|NP_001268717.1| A-kinase anchor protein 12 isoform 1 [Danio rerio]	0.444965	Down	0.00061949	55.793	nucleus
AE_30_Cluster-7470.6382	len=536 frame:-3 start:2125 end:518 gi|165972479|ref|NP_001107057.1| anaphase-promoting complex subunit 7 [Danio rerio]	1.33584	Up	0.038283	59.665	cytoplasm			GO:0005515 protein binding; GO:0005488 binding;	K03354	APC7; anaphase-promoting complex subunit 7	dre04914 Progesterone-mediated oocyte maturation - Danio rerio (zebrafish); dre04110 Cell cycle - Danio rerio (zebrafish); dre04120 Ubiquitin mediated proteolysis - Danio rerio (zebrafish); dre04114 Oocyte meiosis - Danio rerio (zebrafish);
PE_O_Cluster-7693.764	len=285 frame:-1 start:1179 end:325 gi|831272562|ref|XP_012675122.1| PREDICTED: four and a half LIM domains protein 2 [Clupea harengus]	0.491379	Down	0.0107573	33.103	nucleus			GO:0043169 cation binding; GO:0046872 metal ion binding; GO:0008270 zinc ion binding; GO:0046914 transition metal ion binding; GO:0005488 binding; GO:0043167 ion binding;	K14380
PE_30_Cluster-8188.11122	len=176 frame:-1 start:837 end:310 gi|292616348|ref|XP_002662985.1| PREDICTED: polyadenylate-binding protein 2-B-like [Danio rerio]	0.586636	Down	0.0135245	20.426	nucleus			GO:0097159 organic cyclic compound binding; GO:1901363 heterocyclic compound binding; GO:1901265 nucleoside phosphate binding; GO:0005488 binding; GO:0003676 nucleic acid binding; GO:0000166 nucleotide binding; GO:0036094 small molecule binding;	K14396	PABPN1; polyadenylate-binding protein 2	dre03015 mRNA surveillance pathway - Danio rerio (zebrafish);
PE_O_Cluster-10116.0	len=340 frame:2 start:5 end:1024 gi|29501368|gb|AAO74862.1| fetuin long form [Cyprinus carpio]	0.726397	Down	0.047198	38.075	extracellular			GO:0061135 endopeptidase regulator activity; GO:0004857 enzyme inhibitor activity; GO:0098772 molecular function regulator; GO:0030234 enzyme regulator activity; GO:0004866 endopeptidase inhibitor activity; GO:0004869 cysteine-type endopeptidase inhibitor activity; GO:0030414 peptidase inhibitor activity; GO:0061134 peptidase regulator activity;
PE_Unf_Cluster-10826.0	len=305 frame:2 start:44 end:958 gi|2073111|dbj|BAA19850.1| Y box protein 2 [Carassius auratus]	0.45648	Down	0.0113243	33.803	nucleus	GO:0050794 regulation of cellular process; GO:0010468 regulation of gene expression; GO:0006355 regulation of transcription, DNA-templated; GO:0031326 regulation of cellular biosynthetic process; GO:0080090 regulation of primary metabolic process; GO:0060255 regulation of macromolecule metabolic process; GO:0019219 regulation of nucleobase-containing compound metabolic process; GO:0010556 regulat…		GO:0097159 organic cyclic compound binding; GO:1901363 heterocyclic compound binding; GO:0003677 DNA binding; GO:0005488 binding; GO:0003676 nucleic acid binding;	K09277
PE_Unf_Cluster-8245.9931	len=329 frame:3 start:114 end:1100 gi|831302610|ref|XP_012683364.1| PREDICTED: calponin-2-like [Clupea harengus]	0.690728	Down	0.027496	36.188	mitochondria	GO:0031032 actomyosin structure organization; GO:0016043 cellular component organization; GO:1902589 single-organism organelle organization; GO:0030036 actin cytoskeleton organization; GO:0006996 organelle organization; GO:0030029 actin filament-based process; GO:0044763 single-organism cellular process; GO:0044699 single-organism process; GO:0007010 cytoskeleton organization; GO:0009987 cellular…		GO:0003779 actin binding; GO:0005515 protein binding; GO:0008092 cytoskeletal protein binding; GO:0005488 binding;
PE_Unf_Cluster-8245.10074	len=498 frame:-2 start:2773 end:1280 gi|528485448|ref|XP_005169055.1| PREDICTED: CUGBP Elav-like family member 1 isoform X13 [Danio rerio]	0.639456	Down	0.0086825	53.467	nucleus			GO:0097159 organic cyclic compound binding; GO:1901363 heterocyclic compound binding; GO:0003723 RNA binding; GO:1901265 nucleoside phosphate binding; GO:0005488 binding; GO:0003676 nucleic acid binding; GO:0000166 nucleotide binding; GO:0036094 small molecule binding;	K13207
AE_30_Cluster-7470.6992	"len=138 start:1 end:411; minus strand; PREDICTED: alpha-2-macroglobulin-like, partial [Cyprinus carpio]"	1.44128	Up	0.026901	14.941	cytoplasm,nucleus		GO:0005615 extracellular space; GO:0044421 extracellular region part; GO:0005576 extracellular region;
PE_0_Cluster-3909.0	len=114 frame:-1 start:364 end:23 sp|Q06881|BCCP_NOSS1 Biotin carboxyl carrier protein of acetyl-CoA carboxylase OS=Nostoc sp. (strain PCC 7120 / UTEX 2576) GN=accB PE=1 SV=2	3.46064	Up	0.0024026	12.211	mitochondria
PE_Unf_Cluster-8245.8911	len=501 frame:1 start:46 end:1548 gi|444516936|gb|ELV11314.1| Serine/arginine-rich splicing factor 11 [Tupaia chinensis]	0.81906	Down	0.02736	56.516	nucleus			GO:0097159 organic cyclic compound binding; GO:1901363 heterocyclic compound binding; GO:1901265 nucleoside phosphate binding; GO:0005488 binding; GO:0003676 nucleic acid binding; GO:0000166 nucleotide binding; GO:0036094 small molecule binding;	K12899
AE_60_Cluster-11526.6609	len=370 start:318 end:1425; minus strand; PREDICTED: G kinase-anchoring protein 1 [Sinocyclocheilus anshuiensis]	0.823797	Down	0.042361	41.793	nucleus	GO:0050794 regulation of cellular process; GO:0044700 single organism signaling; GO:0051716 cellular response to stimulus; GO:0007165 signal transduction; GO:0050789 regulation of biological process; GO:0007154 cell communication; GO:0044699 single-organism process; GO:0023052 signaling; GO:0050896 response to stimulus; GO:0009987 cellular process; GO:0065007 biological regulation;	GO:0043226 organelle; GO:0043231 intracellular membrane-bounded organelle; GO:0043229 intracellular organelle; GO:0044464 cell part; GO:0005622 intracellular; GO:0005737 cytoplasm; GO:0012505 endomembrane system; GO:0044424 intracellular part; GO:0005623 cell; GO:0043227 membrane-bounded organelle; GO:0005794 Golgi apparatus; GO:0044444 cytoplasmic part;
PE_Unf_Cluster-8245.10689	len=408 frame:-2 start:1252 end:29 gi|528494059|ref|XP_005172922.1| PREDICTED: uncharacterized protein LOC100334195 [Danio rerio]	2.35679	Up	0.035398	44.873	extracellular
PE_O_Cluster-1389.0	len=321 frame:-3 start:1050 end:88 gi|528516798|ref|XP_005170607.1| PREDICTED: kininogen-1 isoform X1 [Danio rerio]	0.671654	Down	0.0041398	35.99	cytoplasm			GO:0061135 endopeptidase regulator activity; GO:0004857 enzyme inhibitor activity; GO:0098772 molecular function regulator; GO:0030234 enzyme regulator activity; GO:0004866 endopeptidase inhibitor activity; GO:0004869 cysteine-type endopeptidase inhibitor activity; GO:0030414 peptidase inhibitor activity; GO:0061134 peptidase regulator activity;	K03898
PE_Unf_Cluster-8245.3639	"len=354 frame:-3 start:2460 end:1399 gi|41055734|ref|NP_956476.1| TIA1 cytotoxic granule-associated RNA binding protein 1 [Danio rerio]>gi|28277744|gb|AAH45485.1| Cytotoxic granule-associated RNA binding protein 1, like [Danio rerio]>gi|44890544|gb|AAH66734.1| Cytotoxic granule-associated RNA binding protein 1, like [Danio rerio]"	0.807993	Down	0.033195	39.382	nucleus			GO:0097159 organic cyclic compound binding; GO:1901363 heterocyclic compound binding; GO:1901265 nucleoside phosphate binding; GO:0005488 binding; GO:0003676 nucleic acid binding; GO:0000166 nucleotide binding; GO:0036094 small molecule binding;	K13201
PE_Unf_Cluster-8245.15630	len=360 frame:3 start:75 end:1154 gi|94536982|ref|NP_001035394.1| GMP reductase 2 [Danio rerio]>gi|92098000|gb|AAI15300.1| Zgc:136869 [Danio rerio]	0.604686	Down	0.0186007	38.613	nucleus	GO:0006725 cellular aromatic compound metabolic process; GO:0055114 oxidation-reduction process; GO:0009117 nucleotide metabolic process; GO:0044281 small molecule metabolic process; GO:0044763 single-organism cellular process; GO:0006807 nitrogen compound metabolic process; GO:1901360 organic cyclic compound metabolic process; GO:0044699 single-organism process; GO:0044238 primary metabolic proc…	GO:0032991 macromolecular complex; GO:1902560 GMP reductase complex; GO:1902494 catalytic complex; GO:0005623 cell; GO:0044464 cell part; GO:1990204 oxidoreductase complex;	GO:0016651 oxidoreductase activity, acting on NAD(P)H; GO:0003920 GMP reductase activity; GO:0003824 catalytic activity; GO:0016657 oxidoreductase activity, acting on NAD(P)H, nitrogenous group as acceptor; GO:0016491 oxidoreductase activity;	K00364	E1.7.1.7; GMP reductase [EC:1.7.1.7]	dre00230 Purine metabolism - Danio rerio (zebrafish);
AE_O_Cluster-4339.29579	len=348 frame:2 start:2 end:1045 gi|597778245|ref|XP_007252762.1| PREDICTED: non-muscle caldesmon-like isoform X1 [Astyanax mexicanus]	0.498628	Down	0.023503	39.508	nucleus	GO:0003012 muscle system process; GO:0006936 muscle contraction; GO:0003008 system process; GO:0032501 multicellular organismal process;		GO:0003779 actin binding; GO:0005515 protein binding; GO:0008092 cytoskeletal protein binding; GO:0017022 myosin binding; GO:0005516 calmodulin binding; GO:0005488 binding;	K12327	CALD1; caldesmon	dre04270 Vascular smooth muscle contraction - Danio rerio (zebrafish);
PE_Unf_Cluster-8245.11398	len=474 frame:2 start:110 end:1531 gi|597770280|ref|XP_007248939.1| PREDICTED: nucleolar protein 58-like [Astyanax mexicanus]	0.596171	Down	0.02936	52.845	cytoplasm				K14565	NOP58; nucleolar protein 58	dre03008 Ribosome biogenesis in eukaryotes - Danio rerio (zebrafish);
PE_Unf_Cluster-8245.4163	len=507 frame:-1 start:4981 end:3461 gi|8100052|dbj|BAA96290.1| pre-B cell enhancing factor [Cyprinus carpio]	0.583263	Down	0.0064237	57.155	cytoplasm	GO:0051188 cofactor biosynthetic process; GO:0009165 nucleotide biosynthetic process; GO:0019362 pyridine nucleotide metabolic process; GO:0006725 cellular aromatic compound metabolic process; GO:0046496 nicotinamide nucleotide metabolic process; GO:0009117 nucleotide metabolic process; GO:0044699 single-organism process; GO:0009058 biosynthetic process; GO:0019363 pyridine nucleotide biosyntheti…		GO:0016763 transferase activity, transferring pentosyl groups; GO:0016757 transferase activity, transferring glycosyl groups; GO:0004514 nicotinate-nucleotide diphosphorylase (carboxylating) activity; GO:0003824 catalytic activity; GO:0016740 transferase activity;	K03462	NAMPT; nicotinamide phosphoribosyltransferase [EC:2.4.2.12]	dre01100 Metabolic pathways - Danio rerio (zebrafish); dre00760 Nicotinate and nicotinamide metabolism - Danio rerio (zebrafish); dre04621 NOD-like receptor signaling pathway - Danio rerio (zebrafish);
PE_O_Cluster-7693.36224	len=89 frame:-2 start:269 end:3 gi|528522036|ref|XP_005174432.1| PREDICTED: tropomyosin alpha-1 chain isoform X3 [Danio rerio]	0.42986	Down	0.0038588	10.121	cytoplasm,nucleus				K10373	TPM1; tropomyosin 1	dre04260 Cardiac muscle contraction - Danio rerio (zebrafish); dre04261 Adrenergic signaling in cardiomyocytes - Danio rerio (zebrafish);
PE_0_Cluster-20360.0	len=76 start:1 end:225; minus strand; PREDICTED: neuroblast differentiation-associated protein AHNAK isoform X3 [Sinocyclocheilus rhinocerous]	0.747506	Down	0.021421	7.9281	cytoplasm
PE_O_Cluster-7693.5591	len=204 frame:-3 start:1079 end:468 gi|597799043|ref|XP_007261059.1| PREDICTED: transgelin-like [Astyanax mexicanus]	0.600851	Down	0.0035176	22.598	cytoplasm			GO:0005515 protein binding; GO:0005488 binding;	K20526
PE_0_Cluster-6548.1	len=276 start:2220 end:3044; minus strand; PREDICTED: BRI3-binding protein-like [Sinocyclocheilus anshuiensis]	0.730074	Down	0.0041572	31.134	plasma membrane
PE_Unf_Cluster-3516.0	len=196 frame:1 start:202 end:789 gi|47086601|ref|NP_997886.1| protein CDV3 homolog [Danio rerio]>gi|82188210|sp|Q7T370.1|CDV3_DANRE RecName: Full=Protein CDV3 homolog [Danio rerio]>gi|31419271|gb|AAH53231.1| Carnitine deficiency-associated gene expressed in ventricle 3 [Danio rerio]	0.6942	Down	0.029281	21.708	nucleus
AE_O_Cluster-4339.17823	len=328 frame:3 start:42 end:1025 gi|126631337|gb|AAI33957.1| Zgc:162349 protein [Danio rerio]	0.629153	Down	0.045825	37.892	nucleus			GO:0097159 organic cyclic compound binding; GO:1901363 heterocyclic compound binding; GO:0005488 binding; GO:0003676 nucleic acid binding; GO:0043167 ion binding; GO:0043169 cation binding; GO:0046872 metal ion binding;	K09191
PE_0_Cluster-7010.0	"len=230 frame:1 start:1 end:690 gi|688585180|ref|XP_694935.3| PREDICTED: methionine--tRNA ligase, mitochondrial [Danio rerio]"	1.22567	Up	0.0444	26.159	extracellular	GO:0006518 peptide metabolic process; GO:0006725 cellular aromatic compound metabolic process; GO:0044267 cellular protein metabolic process; GO:0044699 single-organism process; GO:0009058 biosynthetic process; GO:1901566 organonitrogen compound biosynthetic process; GO:0043039 tRNA aminoacylation; GO:0044237 cellular metabolic process; GO:0071704 organic substance metabolic process; GO:0008152 m…		GO:0016876 ligase activity, forming aminoacyl-tRNA and related compounds; GO:0005524 ATP binding; GO:1901265 nucleoside phosphate binding; GO:0016875 ligase activity, forming carbon-oxygen bonds; GO:0016874 ligase activity; GO:0001882 nucleoside binding; GO:0043167 ion binding; GO:0000166 nucleotide binding; GO:0097159 organic cyclic compound binding; GO:1901363 heterocyclic compound binding; GO:…	K01874	MARS; methionyl-tRNA synthetase [EC:6.1.1.10]	dre00970 Aminoacyl-tRNA biosynthesis - Danio rerio (zebrafish); dre00450 Selenocompound metabolism - Danio rerio (zebrafish);
PE_O_Cluster-6404.0	len=189 start:1 end:567; minus strand; PREDICTED: ceruloplasmin [Sinocyclocheilus rhinocerous]	0.599715	Down	0.033276	22.301	cytoplasm				K13624	CP; ceruloplasmin [EC:1.16.3.1]	dre00860 Porphyrin and chlorophyll metabolism - Danio rerio (zebrafish); dre04216 Ferroptosis - Danio rerio (zebrafish);
PE_30_Cluster-8188.9675	len=570 start:636 end:2343; minus strand; PREDICTED: heterogeneous nuclear ribonucleoprotein Q [Sinocyclocheilus anshuiensis]	0.772208	Down	0.021697	63.592	nucleus			GO:0097159 organic cyclic compound binding; GO:1901363 heterocyclic compound binding; GO:1901265 nucleoside phosphate binding; GO:0005488 binding; GO:0003676 nucleic acid binding; GO:0000166 nucleotide binding; GO:0036094 small molecule binding;	K13160
PE_60_Cluster-3379.17399	len=173 frame:-1 start:681 end:163 gi|573908683|ref|XP_006642060.1| PREDICTED: RNA polymerase II subunit A C-terminal domain phosphatase SSU72-like [Lepisosteus oculatus]	0.797443	Down	0.030642	19.82	mitochondria	GO:0006396 RNA processing; GO:0006725 cellular aromatic compound metabolic process; GO:1901360 organic cyclic compound metabolic process; GO:0006807 nitrogen compound metabolic process; GO:0044238 primary metabolic process; GO:0044237 cellular metabolic process; GO:0071704 organic substance metabolic process; GO:0006397 mRNA processing; GO:0016070 RNA metabolic process; GO:0008152 metabolic proce…	GO:0043226 organelle; GO:0043231 intracellular membrane-bounded organelle; GO:0043229 intracellular organelle; GO:0005634 nucleus; GO:0044464 cell part; GO:0005622 intracellular; GO:0044424 intracellular part; GO:0043227 membrane-bounded organelle; GO:0005623 cell;	GO:0016787 hydrolase activity; GO:0004721 phosphoprotein phosphatase activity; GO:0003824 catalytic activity; GO:0042578 phosphoric ester hydrolase activity; GO:0016791 phosphatase activity; GO:0016788 hydrolase activity, acting on ester bonds;	K15544	SSU72; RNA polymerase II subunit A C-terminal domain phosphatase SSU72 [EC:3.1.3.16]	dre03015 mRNA surveillance pathway - Danio rerio (zebrafish);
AE_O_Cluster-4339.19182	len=2507 frame:1 start:1 end:7521 gi|688611383|ref|XP_009295046.1| PREDICTED: filamin-A isoform X2 [Danio rerio]	0.780572	Down	0.0176004	267.59	cytoplasm			GO:0005515 protein binding; GO:0005488 binding;	K04437	FLNA; filamin	dre04510 Focal adhesion - Danio rerio (zebrafish); dre04010 MAPK signaling pathway - Danio rerio (zebrafish); dre05132 Salmonella infection - Danio rerio (zebrafish);
PE_Unf_Cluster-8245.16756	len=118 frame:-1 start:690 end:337 gi|688553169|ref|XP_009299425.1| PREDICTED: uncharacterized protein LOC768128 isoform X1 [Danio rerio]	0.667337	Down	0.00079501	13.186	cytoplasm		GO:0005623 cell; GO:0005622 intracellular; GO:0044464 cell part;	GO:0030234 enzyme regulator activity; GO:0030414 peptidase inhibitor activity; GO:0061134 peptidase regulator activity; GO:0061135 endopeptidase regulator activity; GO:0004857 enzyme inhibitor activity; GO:0098772 molecular function regulator; GO:0004866 endopeptidase inhibitor activity; GO:0004869 cysteine-type endopeptidase inhibitor activity;	K13907
AE_30_Cluster-3453.0	"len=372 frame:3 start:3 end:1118 gi|827837837|ref|NP_001296417.1| UPF0160 protein MYG1, mitochondrial [Danio rerio]"	0.550633	Down	0.032164	42.458	mitochondria
PE_O_Cluster-7693.3662	len=315 frame:1 start:136 end:1080 gi|688618103|ref|XP_009296512.1| PREDICTED: CD44 antigen [Danio rerio]	0.586658	Down	0.00030494	33.973	extracellular	GO:0007155 cell adhesion; GO:0022610 biological adhesion;	GO:0031224 intrinsic component of membrane; GO:0016020 membrane; GO:0016021 integral component of membrane; GO:0044425 membrane part;	GO:0097367 carbohydrate derivative binding; GO:0005539 glycosaminoglycan binding; GO:0005488 binding; GO:0005540 hyaluronic acid binding;	K06256	CD44; CD44 antigen	dre04512 ECM-receptor interaction - Danio rerio (zebrafish);
PE_Unf_Cluster-8245.9338	len=396 frame:1 start:193 end:1380 gi|239050742|ref|NP_956465.2| protein LSM14 homolog B [Danio rerio]	0.390694	Down	0.0034358	43.492	nucleus				K18749
PE_Unf_Cluster-8245.11545	len=240 frame:-1 start:909 end:190 gi|528506574|ref|XP_005158781.1| PREDICTED: synaptosomal-associated protein 23 isoform X2 [Danio rerio]>gi|528506576|ref|XP_005158782.1| PREDICTED: synaptosomal-associated protein 23 isoform X2 [Danio rerio]	0.783364	Down	0.029296	26.162	cytoplasm			GO:0005515 protein binding; GO:0005488 binding;	K08508	SNAP23; synaptosomal-associated protein 23	dre04130 SNARE interactions in vesicular transport - Danio rerio (zebrafish);
AE_O_Cluster-4339.10073	len=327 frame:2 start:218 end:1198 gi|688581444|ref|XP_009305275.1| PREDICTED: annexin A11-like [Danio rerio]>gi|688581446|ref|XP_009305276.1| PREDICTED: annexin A11-like [Danio rerio]	0.794039	Down	0.049024	36.25	cytoplasm			GO:0005544 calcium-dependent phospholipid binding; GO:0005488 binding; GO:0005543 phospholipid binding; GO:0043167 ion binding; GO:0008289 lipid binding; GO:0043169 cation binding; GO:0046872 metal ion binding; GO:0043168 anion binding; GO:0005509 calcium ion binding;	K17095
PE_30_Cluster-1331.0	len=77 frame:2 start:2 end:232 gi|528512520|ref|XP_005160976.1| PREDICTED: elongation factor 1-delta isoform X3 [Danio rerio]	0.657815	Down	0.037063	8.4975	cytoplasm	GO:0006518 peptide metabolic process; GO:0006414 translational elongation; GO:0043043 peptide biosynthetic process; GO:0044267 cellular protein metabolic process; GO:0006807 nitrogen compound metabolic process; GO:0009058 biosynthetic process; GO:0043603 cellular amide metabolic process; GO:0044238 primary metabolic process; GO:1901566 organonitrogen compound biosynthetic process; GO:1901576 orga…	GO:0044464 cell part; GO:0005622 intracellular; GO:0005737 cytoplasm; GO:0032991 macromolecular complex; GO:0044424 intracellular part; GO:0043234 protein complex; GO:0005623 cell; GO:0044444 cytoplasmic part; GO:0005853 eukaryotic translation elongation factor 1 complex;	GO:0097159 organic cyclic compound binding; GO:1901363 heterocyclic compound binding; GO:0003723 RNA binding; GO:0008135 translation factor activity, RNA binding; GO:0003746 translation elongation factor activity; GO:0005488 binding; GO:0003676 nucleic acid binding;
PE_30_Cluster-8332.0	len=124 frame:3 start:3 end:374 gi|62205428|gb|AAH93285.1| Npm4 protein [Danio rerio]	0.440912	Down	0.00090272	13.641	nucleus			GO:0097159 organic cyclic compound binding; GO:1901363 heterocyclic compound binding; GO:0005488 binding; GO:0003676 nucleic acid binding;
PE_O_Cluster-1329.0	len=233 frame:-1 start:711 end:13 gi|255069760|ref|NP_001157280.1| catechol O-methyltransferase domain-containing protein 1 precursor [Danio rerio]	0.722656	Down	0.022696	25.749	cytoplasm			GO:0016741 transferase activity, transferring one-carbon groups; GO:0008171 O-methyltransferase activity; GO:0008168 methyltransferase activity; GO:0003824 catalytic activity; GO:0016740 transferase activity;
PE_O_Cluster-7693.8939	len=181 frame:-1 start:1619 end:1077 gi|49900366|gb|AAH75895.1| Fibrinogen alpha chain [Danio rerio]	0.571429	Down	0.0117004	18.828	nucleus
AE_O_Cluster-8159.0	len=171 start:1 end:513; minus strand; PREDICTED: protein-glutamine gamma-glutamyltransferase K-like [Sinocyclocheilus anshuiensis]	1.27037	Up	0.046177	19.418	cytoplasm	GO:0008152 metabolic process; GO:0044260 cellular macromolecule metabolic process; GO:0044267 cellular protein metabolic process; GO:0018149 peptide cross-linking; GO:0006464 cellular protein modification process; GO:0043170 macromolecule metabolic process; GO:0019538 protein metabolic process; GO:0036211 protein modification process; GO:0043412 macromolecule modification; GO:0044238 primary meta…
PE_60_Cluster-3379.14735	len=280 frame:-1 start:1954 end:1115 gi|597749739|ref|XP_007236796.1| PREDICTED: eukaryotic translation initiation factor 4H-like isoform X2 [Astyanax mexicanus]	0.780103	Down	0.00096107	30.358	nucleus			GO:0097159 organic cyclic compound binding; GO:1901363 heterocyclic compound binding; GO:1901265 nucleoside phosphate binding; GO:0005488 binding; GO:0003676 nucleic acid binding; GO:0000166 nucleotide binding; GO:0036094 small molecule binding;
PE_O_Cluster-7693.7067	len=621 frame:-2 start:3433 end:1571 gi|688542300|ref|XP_009297636.1| PREDICTED: insulin-like growth factor 2 mRNA-binding protein 1 isoform X1 [Danio rerio]>gi|124021196|gb|ABM88866.1| IGF2 mRNA-binding protein 1 [Danio rerio]	1.23347	Up	0.031041	68.381	cytoplasm			GO:0097159 organic cyclic compound binding; GO:1901363 heterocyclic compound binding; GO:0003723 RNA binding; GO:1901265 nucleoside phosphate binding; GO:0005488 binding; GO:0003676 nucleic acid binding; GO:0000166 nucleotide binding; GO:0036094 small molecule binding;	K17391
AE_O_Cluster-4339.6248	len=186 frame:-3 start:1016 end:459 gi|573911520|ref|XP_006643478.1| PREDICTED: epidermal differentiation-specific protein-like [Lepisosteus oculatus]	0.403639	Down	0.0187001	21.063	cytoplasm
PE_O_Cluster-7693.20327	len=216 start:120 end:767; minus strand; PREDICTED: ran-specific GTPase-activating protein-like isoform X1 [Cyprinus carpio]	0.757997	Down	0.0139444	25.023	cytoplasm	GO:0006810 transport; GO:0046907 intracellular transport; GO:0051649 establishment of localization in cell; GO:0051179 localization; GO:0051234 establishment of localization; GO:0051641 cellular localization;			K15306
AE_30_Cluster-4172.0	len=238 frame:-3 start:932 end:219 gi|148922881|ref|NP_001092242.1| folate receptor alpha precursor [Danio rerio]>gi|148744711|gb|AAI42825.1| Zgc:165502 protein [Danio rerio]	0.740216	Down	0.025505	27.608	extracellular				K13649	FOLR; folate receptor	dre04144 Endocytosis - Danio rerio (zebrafish);
PE_O_Cluster-5583.0	len=270 frame:3 start:3 end:812 gi|189525193|ref|XP_001923590.1| PREDICTED: prolargin [Danio rerio]	0.552152	Down	0.025819	31.13	cytoplasm			GO:0005515 protein binding; GO:0005488 binding;	K08125
PE_Unf_Cluster-8245.7182	len=440 frame:-3 start:1989 end:670 gi|348524104|ref|XP_003449563.1| PREDICTED: isocitrate dehydrogenase [NADP] cytoplasmic-like [Oreochromis niloticus]	0.677296	Down	0.038118	49.709	cytoplasm	GO:0072350 tricarboxylic acid metabolic process; GO:0008152 metabolic process; GO:0055114 oxidation-reduction process; GO:0044710 single-organism metabolic process; GO:0044281 small molecule metabolic process; GO:0044763 single-organism cellular process; GO:0019752 carboxylic acid metabolic process; GO:0044699 single-organism process; GO:0006102 isocitrate metabolic process; GO:0006082 organic ac…		GO:0000287 magnesium ion binding; GO:1901265 nucleoside phosphate binding; GO:0043167 ion binding; GO:0004448 isocitrate dehydrogenase activity; GO:0000166 nucleotide binding; GO:0048037 cofactor binding; GO:0016491 oxidoreductase activity; GO:0016614 oxidoreductase activity, acting on CH-OH group of donors; GO:1901363 heterocyclic compound binding; GO:0097159 organic cyclic compound binding; GO:…	K00031	IDH1; isocitrate dehydrogenase [EC:1.1.1.42]	dre01210 2-Oxocarboxylic acid metabolism - Danio rerio (zebrafish); dre01230 Biosynthesis of amino acids - Danio rerio (zebrafish); dre01200 Carbon metabolism - Danio rerio (zebrafish); dre01100 Metabolic pathways - Danio rerio (zebrafish); dre00480 Glutathione metabolism - Danio rerio (zebrafish); dre04146 Peroxisome - Danio rerio (zebrafish); dre00020 Citrate cycle (TCA cycle) - Danio rerio (ze…
AE_Unf_Cluster-5694.4023	len=296 frame:-3 start:890 end:3 gi|688562043|ref|XP_009300981.1| PREDICTED: extended synaptotagmin-1 isoform X2 [Danio rerio]	0.482845	Down	0.03602	33.187	cytoplasm			GO:0005515 protein binding; GO:0005488 binding;
PE_O_Cluster-7693.32542	len=588 frame:-2 start:1764 end:1 gi|674277803|gb|AIL02135.1| collagen type I alpha 1 [Hypophthalmichthys molitrix]	0.429895	Down	0.0170806	54.858	extracellular			GO:0005515 protein binding; GO:0005488 binding;
AE_0_Cluster-3961.0	len=681 frame:3 start:15 end:2057 gi|59803958|gb|AAX08048.1| EFHC2 [Danio rerio]	1.4788	Up	0.0049369	78.701	cytoplasm			GO:0043169 cation binding; GO:0046872 metal ion binding; GO:0005509 calcium ion binding; GO:0005488 binding; GO:0043167 ion binding;
AE_60_Cluster-11526.9381	len=270 frame:1 start:46 end:855 gi|225543217|ref|NP_001038839.2| sorting nexin 22-like [Danio rerio]	2.51471	Up	0.0021366	29.566	mitochondria	GO:0044267 cellular protein metabolic process; GO:0044238 primary metabolic process; GO:0018208 peptidyl-proline modification; GO:0000413 protein peptidyl-prolyl isomerization; GO:0044237 cellular metabolic process; GO:0071704 organic substance metabolic process; GO:0006457 protein folding; GO:0018193 peptidyl-amino acid modification; GO:0008152 metabolic process; GO:0044260 cellular macromolecul…		GO:0003755 peptidyl-prolyl cis-trans isomerase activity; GO:0016853 isomerase activity; GO:0003824 catalytic activity; GO:0016859 cis-trans isomerase activity;	K03768
PE_Unf_Cluster-8245.11173	len=150 start:399 end:848; minus strand; PREDICTED: calmodulin-like [Thamnophis sirtalis]	0.773756	Down	0.040302	16.837	cytoplasm,nucleus			GO:0043169 cation binding; GO:0046872 metal ion binding; GO:0005509 calcium ion binding; GO:0005488 binding; GO:0043167 ion binding;	K02183	CALM; calmodulin	dre04625 C-type lectin receptor signaling pathway - Danio rerio (zebrafish); dre04020 Calcium signaling pathway - Danio rerio (zebrafish); dre04916 Melanogenesis - Danio rerio (zebrafish); dre04218 Cellular senescence - Danio rerio (zebrafish); dre04070 Phosphatidylinositol signaling system - Danio rerio (zebrafish); dre04912 GnRH signaling pathway - Danio rerio (zebrafish); dre04910 Insulin sign…
PE_O_Cluster-5962.0	len=131 start:194 end:585; minus strand; PREDICTED: apolipoprotein A-I-like [Sinocyclocheilus rhinocerous]	0.559783	Down	0.0107179	15.106	cytoplasm	GO:0006869 lipid transport; GO:0044699 single-organism process; GO:0010876 lipid localization; GO:0071702 organic substance transport; GO:0044238 primary metabolic process; GO:0042157 lipoprotein metabolic process; GO:0071704 organic substance metabolic process; GO:0051234 establishment of localization; GO:0006810 transport; GO:0008152 metabolic process; GO:1902578 single-organism localization; G…	GO:0005576 extracellular region;	GO:0008289 lipid binding; GO:0005488 binding;	K08760
AE_0_Cluster-3772.0	len=144 start:1 end:432; minus strand; selenoprotein W [Chanodichthys ilishaeformis]	0.610085	Down	0.008402	15.608	cytoplasm
PE_O_Cluster-1987.0	len=237 frame:2 start:89 end:799 gi|6009727|dbj|BAA85038.1| alpha-2-macroglobulin-1 [Cyprinus carpio]	0.781038	Down	0.0071983	27.482	extracellular			GO:0030234 enzyme regulator activity; GO:0030414 peptidase inhibitor activity; GO:0061134 peptidase regulator activity; GO:0061135 endopeptidase regulator activity; GO:0004857 enzyme inhibitor activity; GO:0098772 molecular function regulator; GO:0004866 endopeptidase inhibitor activity;
PE_0_Cluster-5496.0	len=253 frame:-1 start:761 end:3 gi|831279394|ref|XP_012670667.1| PREDICTED: calponin-3 [Clupea harengus]	0.503608	Down	0.0070824	28.129	cytoplasm,nucleus	GO:0031032 actomyosin structure organization; GO:0016043 cellular component organization; GO:1902589 single-organism organelle organization; GO:0030036 actin cytoskeleton organization; GO:0006996 organelle organization; GO:0030029 actin filament-based process; GO:0044763 single-organism cellular process; GO:0044699 single-organism process; GO:0007010 cytoskeleton organization; GO:0009987 cellular…		GO:0003779 actin binding; GO:0005515 protein binding; GO:0008092 cytoskeletal protein binding; GO:0005488 binding;
PE_O_Cluster-1422.0	len=189 frame:1 start:13 end:579 gi|335987415|gb|AEH76775.1| C-type lectin 1 [Ctenopharyngodon idella]	0.789357	Down	0.0153442	22.214	extracellular
AE_30_Cluster-7470.144	len=87 start:220 end:480; minus strand; PREDICTED: ictacalcin-like [Sinocyclocheilus grahami]	0.237458	Down	0.0048	9.5209	cytoplasm			GO:0043169 cation binding; GO:0046872 metal ion binding; GO:0005509 calcium ion binding; GO:0046914 transition metal ion binding; GO:0005488 binding; GO:0043167 ion binding;
PE_O_Cluster-7693.19478	len=447 frame:1 start:247 end:1587 gi|1141708|gb|AAA84448.1| g-RICH [Carassius auratus]	0.670728	Down	0.01658	49.106	nucleus	GO:0006725 cellular aromatic compound metabolic process; GO:0046434 organophosphate catabolic process; GO:0009117 nucleotide metabolic process; GO:0044699 single-organism process; GO:0044237 cellular metabolic process; GO:0006796 phosphate-containing compound metabolic process; GO:0071704 organic substance metabolic process; GO:0009187 cyclic nucleotide metabolic process; GO:0044270 cellular nitr…	GO:0016020 membrane;	GO:0004113 2',3'-cyclic-nucleotide 3'-phosphodiesterase activity; GO:0016787 hydrolase activity; GO:0008081 phosphoric diester hydrolase activity; GO:0004112 cyclic-nucleotide phosphodiesterase activity; GO:0003824 catalytic activity; GO:0042578 phosphoric ester hydrolase activity; GO:0016788 hydrolase activity, acting on ester bonds;	K01121
PE_Unf_Cluster-8245.2939	len=134 frame:-3 start:1297 end:896 gi|41054738|ref|NP_955829.1| NHP2 non-histone chromosome protein 2-like 1 [Danio rerio]>gi|28279248|gb|AAH46034.1| NHP2 non-histone chromosome protein 2-like 1 (S. cerevisiae) [Danio rerio]	0.440462	Down	0.0029624	14.566	cytoplasm	GO:0044085 cellular component biogenesis; GO:0042254 ribosome biogenesis; GO:0022613 ribonucleoprotein complex biogenesis; GO:0071840 cellular component organization or biogenesis;	GO:0043229 intracellular organelle; GO:0043232 intracellular non-membrane-bounded organelle; GO:0044446 intracellular organelle part; GO:0032991 macromolecular complex; GO:0031981 nuclear lumen; GO:0044424 intracellular part; GO:0005730 nucleolus; GO:0005623 cell; GO:0044422 organelle part; GO:0043228 non-membrane-bounded organelle; GO:0043226 organelle; GO:0043231 intracellular membrane-bounded …	GO:0097159 organic cyclic compound binding; GO:1901363 heterocyclic compound binding; GO:0003723 RNA binding; GO:0005488 binding; GO:0003676 nucleic acid binding;	K12845	SNU13; U4/U6 small nuclear ribonucleoprotein SNU13	dre03040 Spliceosome - Danio rerio (zebrafish); dre03008 Ribosome biogenesis in eukaryotes - Danio rerio (zebrafish);
AE_Unf_Cluster-5694.8231	len=194 start:1 end:580; minus strand; PREDICTED: tubulin alpha chain-like [Sinocyclocheilus rhinocerous]	0.54519	Down	0.023578	21.444	extracellular	GO:0007017 microtubule-based process; GO:0009987 cellular process;	GO:0043229 intracellular organelle; GO:0099513 polymeric cytoskeletal fiber; GO:0005874 microtubule; GO:0043232 intracellular non-membrane-bounded organelle; GO:0044430 cytoskeletal part; GO:0044446 intracellular organelle part; GO:0099512 supramolecular fiber; GO:0044424 intracellular part; GO:0005623 cell; GO:0099080 supramolecular complex; GO:0044422 organelle part; GO:0099081 supramolecular p…	GO:1901265 nucleoside phosphate binding; GO:0001882 nucleoside binding; GO:0043167 ion binding; GO:0016817 hydrolase activity, acting on acid anhydrides; GO:0016787 hydrolase activity; GO:0000166 nucleotide binding; GO:0017111 nucleoside-triphosphatase activity; GO:0097159 organic cyclic compound binding; GO:1901363 heterocyclic compound binding; GO:0032549 ribonucleoside binding; GO:0097367 carb…
PE_Unf_Cluster-8245.4149	"len=425 frame:-2 start:1591 end:317 gi|41054059|ref|NP_956174.1| acylglycerol kinase, mitochondrial precursor [Danio rerio]>gi|28277571|gb|AAH45347.1| Acylglycerol kinase [Danio rerio]"	1.356	Up	0.033903	47.956	mitochondria			GO:0016301 kinase activity; GO:0003824 catalytic activity; GO:0016740 transferase activity; GO:0016772 transferase activity, transferring phosphorus-containing groups;	K09881	AGK; acylglycerol kinase [EC:2.7.1.94]	dre01100 Metabolic pathways - Danio rerio (zebrafish); dre00561 Glycerolipid metabolism - Danio rerio (zebrafish);
AE_0_Cluster-11045.0	len=78 frame:3 start:3 end:236 gi|548363614|ref|XP_005731538.1| PREDICTED: uncharacterized protein C11orf96 homolog [Pundamilia nyererei]	0.690687	Down	0.0004985	8.88	nucleus
PE_Unf_Cluster-8245.13672	len=114 frame:3 start:183 end:524 gi|528520995|ref|XP_005174326.1| PREDICTED: cAMP-regulated phosphoprotein 19 isoform X1 [Danio rerio]>gi|688615994|ref|XP_009296051.1| PREDICTED: cAMP-regulated phosphoprotein 19-like isoform X2 [Danio rerio]	0.626787	Down	0.0021414	12.551	cytoplasm
PE_O_Cluster-7693.20852	"len=302 frame:-1 start:1880 end:975 gi|528524605|ref|NP_001268650.1| heterogeneous nuclear ribonucleoprotein A0, like [Danio rerio]>gi|112180524|gb|AAH50513.2| Hnrpa0l protein [Danio rerio]"	0.764051	Down	0.0007025	32.048	nucleus			GO:0097159 organic cyclic compound binding; GO:1901363 heterocyclic compound binding; GO:1901265 nucleoside phosphate binding; GO:0005488 binding; GO:0003676 nucleic acid binding; GO:0000166 nucleotide binding; GO:0036094 small molecule binding;	K12894
PE_Unf_Cluster-8245.11540	len=671 frame:1 start:94 end:2106 gi|528472543|ref|XP_005163796.1| PREDICTED: interleukin enhancer-binding factor 3 homolog isoform X2 [Danio rerio]	0.731525	Down	0.0042152	73.832	mitochondria				K13090
AE_O_Cluster-4339.10520	len=844 start:1 end:2528; minus strand; PREDICTED: collagen alpha-2(VI) chain isoform X1 [Danio rerio]	0.699057	Down	0.018702	91.657	cytoplasm				K06238	COL6A; collagen, type VI, alpha	dre04510 Focal adhesion - Danio rerio (zebrafish); dre04512 ECM-receptor interaction - Danio rerio (zebrafish);
PE_O_Cluster-7693.1684	len=409 start:283 end:1509; minus strand; PREDICTED: calpain-2 catalytic subunit-like [Sinocyclocheilus anshuiensis]	0.587973	Down	0.047565	46.191	cytoplasm	GO:0006508 proteolysis; GO:0008152 metabolic process; GO:0043170 macromolecule metabolic process; GO:0019538 protein metabolic process; GO:0044238 primary metabolic process; GO:0071704 organic substance metabolic process;	GO:0005623 cell; GO:0005622 intracellular; GO:0044464 cell part;	GO:0004175 endopeptidase activity; GO:0004198 calcium-dependent cysteine-type endopeptidase activity; GO:0008233 peptidase activity; GO:0003824 catalytic activity; GO:0005488 binding; GO:0043167 ion binding; GO:0043169 cation binding; GO:0046872 metal ion binding; GO:0070011 peptidase activity, acting on L-amino acid peptides; GO:0016787 hydrolase activity; GO:0008234 cysteine-type peptidase acti…
PE_30_Cluster-8188.8316	len=107 frame:2 start:107 end:427 gi|50540080|ref|NP_001002505.1| activated RNA polymerase II transcriptional coactivator p15 [Danio rerio]>gi|49900783|gb|AAH76294.1| SUB1 homolog (S. cerevisiae) [Danio rerio]	0.803384	Down	0.049681	12.03	nucleus	GO:0050794 regulation of cellular process; GO:0010468 regulation of gene expression; GO:0006355 regulation of transcription, DNA-templated; GO:0031326 regulation of cellular biosynthetic process; GO:0080090 regulation of primary metabolic process; GO:0060255 regulation of macromolecule metabolic process; GO:0019219 regulation of nucleobase-containing compound metabolic process; GO:0010556 regulat…		GO:0000989 transcription factor activity, transcription factor binding; GO:0097159 organic cyclic compound binding; GO:1901363 heterocyclic compound binding; GO:0003677 DNA binding; GO:0003713 transcription coactivator activity; GO:0003712 transcription cofactor activity; GO:0000988 transcription factor activity, protein binding; GO:0005488 binding; GO:0003676 nucleic acid binding;
PE_Unf_Cluster-8245.9281	len=81 frame:-2 start:1192 end:950 gi|808869273|gb|KKF19371.1| Macrophage mannose receptor 1 [Larimichthys crocea]	0.578669	Down	0.0101597	8.8812	nucleus
AE_30_Cluster-7470.8459	len=68 frame:1 start:1 end:204 gi|363498188|gb|AEW24506.1| Kazal-type protease inhibitor [Eriocheir sinensis]	1.39112	Up	0.0054828	7.4003	extracellular			GO:0004867 serine-type endopeptidase inhibitor activity; GO:0030234 enzyme regulator activity; GO:0005488 binding; GO:0030414 peptidase inhibitor activity; GO:0061134 peptidase regulator activity; GO:0005515 protein binding; GO:0061135 endopeptidase regulator activity; GO:0004857 enzyme inhibitor activity; GO:0098772 molecular function regulator; GO:0004866 endopeptidase inhibitor activity;
AE_O_Cluster-8965.0	len=106 frame:-3 start:663 end:346 gi|206598072|gb|ACI15895.1| apolipoprotein C-II [Hemibarbus mylodon]	0.49349	Down	0.022964	11.715	extracellular	GO:0006869 lipid transport; GO:0044699 single-organism process; GO:0010876 lipid localization; GO:0071702 organic substance transport; GO:0044238 primary metabolic process; GO:0071704 organic substance metabolic process; GO:0051234 establishment of localization; GO:0006810 transport; GO:0008152 metabolic process; GO:1902578 single-organism localization; GO:0044710 single-organism metabolic proces…	GO:0032991 macromolecular complex; GO:0044421 extracellular region part; GO:0005615 extracellular space; GO:0042627 chylomicron; GO:0032994 protein-lipid complex; GO:0005576 extracellular region; GO:1990777 lipoprotein particle; GO:0034358 plasma lipoprotein particle;	GO:0098772 molecular function regulator; GO:0030234 enzyme regulator activity; GO:0008047 enzyme activator activity;	K22287
[truncated: 160 more rows]

## Sheet: PE-Un-FEvsPE-0min-FE
Protein accession	Protein description	PE-Unf/PE-0 Ratio	Regulated Type	PE-Unf/PE-0 P value	MW [kDa]	Subcellular localization	Biological Process	Cellular Component	Molecular Function	KEGG KO No.	KEGG Gene	KEGG pathway
[truncated: 223 more rows]

[truncated: 1 more sheets: full_protein_names]
